# Supplementary material for: Integrated promoter-capture Hi-C and Hi-C analysis reveals fine-tuned regulation of the 3D chromatin architecture in colorectal cancer
Source: Front Genet. 2025 Mar 28;16:1553469. doi: 10.3389/fgene.2025.1553469 (PMC11985782; doi:10.3389/fgene.2025.1553469)
Supplement: Supplementary file 4 [file Table3.xlsx]

## Sheet: Sheet1
ENSGID	LOGFC	LOGCPM	p-Value	FDR	ENSGID	ENSTID	GENE	DESCRIPTION	CHR	START	END
ENSG00000110244	8.7089	2.0764	1.82e-88	3.68e-86	ENSG00000110244	ENST00000357780	APOA4	protein_coding	11	116820700	116823306
ENSG00000183034	8.28188	2.33142	2.98e-182	7.83e-179	ENSG00000183034	ENST00000580223	OTOP2	protein_coding	17	74924603	74933912
ENSG00000125255	7.88112	-0.118608	6.46e-92	1.51e-89	ENSG00000125255	ENST00000245312	SLC10A2	protein_coding	13	103043998	103066846		positve logFC: expressed in control
ENSG00000110245	7.73512	0.265028	3.24e-89	6.68e-87	ENSG00000110245	ENST00000630701	APOC3	protein_coding	11	116830529	116833071
ENSG00000118137	7.54996	2.95257	5.69e-193	2.06e-189	ENSG00000118137	ENST00000359492	APOA1	protein_coding	11	116835751	116837609
ENSG00000172689	7.51759	-0.741521	1.27e-188	4.08e-185	ENSG00000172689	ENST00000308287	MS4A10	protein_coding	11	60785348	60801305		negative logfc: expressed in cancer
ENSG00000103375	7.17249	5.97824	2.24e-172	5.18e-169	ENSG00000103375	ENST00000219660	AQP8	protein_coding	16	25216921	25228940
ENSG00000084674	6.89331	3.32022	1.84e-110	7.14e-108	ENSG00000084674	ENST00000399256	APOB	protein_coding	2	21024170	21043962
ENSG00000133742	6.71956	5.88167	1.46e-134	1.14e-131	ENSG00000133742	ENST00000626824	CA1	protein_coding	8	85327608	85379014
ENSG00000131482	6.39442	-1.81613	3.12e-115	1.37e-112	ENSG00000131482	ENST00000588481	G6PC	protein_coding	17	42900812	42904239
ENSG00000261012	6.3506	-3.92964	2.4e-46	1.27e-44	ENSG00000261012	ENST00000567376	RP11-116D2.1	lincRNA	2	20999313	21000917
ENSG00000144410	6.3381	-0.95167	4.17e-261	6.03e-257	ENSG00000144410	ENST00000272852	CPO	protein_coding	2	206939554	206969474
ENSG00000182271	6.32928	2.83825	1.88e-117	8.82e-115	ENSG00000182271	ENST00000328886	TMIGD1	protein_coding	17	30316348	30334047
ENSG00000204933	6.29523	-1.30922	9.31e-120	4.9e-117	ENSG00000204933	ENST00000606252	CD177P1	unprocessed_pseudogene	19	43372742	43379123
ENSG00000044012	6.28863	2.7687	1.04e-130	7.19e-128	ENSG00000044012	ENST00000372581	GUCA2B	protein_coding	1	42153421	42155824
ENSG00000182938	6.09081	-2.24405	3.09e-85	5.66e-83	ENSG00000182938	ENST00000328801	OTOP3	protein_coding	17	74935802	74949988
ENSG00000172410	6.06196	1.27871	4.61e-69	5.07e-67	ENSG00000172410	ENST00000304526	INSL5	protein_coding	1	66797741	66801256
ENSG00000081800	5.96717	-2.36184	2.67e-73	3.45e-71	ENSG00000081800	ENST00000539873	SLC13A1	protein_coding	7	123115375	123181146
ENSG00000142959	5.94817	2.34757	0	0	ENSG00000142959	ENST00000372207	BEST4	protein_coding	1	44783585	44787705
ENSG00000203859	5.87964	0.549993	2.51e-90	5.43e-88	ENSG00000203859	ENST00000448448	HSD3B2	protein_coding	1	119417413	119422023
ENSG00000167916	5.8505	-1.68339	2.97e-58	2.32e-56	ENSG00000167916	ENST00000264651	KRT24	protein_coding	17	40697991	40703750
ENSG00000235122	5.84701	-3.64325	1.06e-44	5.28e-43	ENSG00000235122	ENST00000437859	RP3-417L20.4	antisense	6	49817430	49820442
ENSG00000131096	5.84002	2.47658	1.02e-111	4.09e-109	ENSG00000131096	ENST00000592796	PYY	protein_coding	17	43952889	43953940
ENSG00000196660	5.78848	0.464198	2.99e-134	2.31e-131	ENSG00000196660	ENST00000366926	SLC30A10	protein_coding	1	219915154	219928602
ENSG00000110887	5.7594	-1.7539	2.61e-193	1.01e-189	ENSG00000110887	ENST00000546552	DAO	protein_coding	12	108898472	108900493
ENSG00000168748	5.73931	2.74848	8.31e-205	4.37e-201	ENSG00000168748	ENST00000548332	CA7	protein_coding	16	66844932	66853720
ENSG00000141434	5.71711	1.46235	3.15e-180	7.59e-177	ENSG00000141434	ENST00000579919	MEP1B	protein_coding	18	32190039	32203173
ENSG00000123560	5.58633	0.998322	5.3e-153	6.96e-150	ENSG00000123560	ENST00000496836	PLP1	protein_coding	X	103788907	103790582
ENSG00000182816	5.57145	-2.10065	1.75e-66	1.78e-64	ENSG00000182816	ENST00000399889	KRTAP13-2	protein_coding	21	30371391	30372257
ENSG00000174358	5.56138	2.53293	1.41e-91	3.24e-89	ENSG00000174358	ENST00000304460	SLC6A19	protein_coding	5	1201595	1225117
ENSG00000204936	5.53918	5.37964	5.42e-117	2.47e-114	ENSG00000204936	ENST00000378012	CD177	protein_coding	19	43353715	43362372
ENSG00000016602	5.48659	6.19027	8.4e-90	1.77e-87	ENSG00000016602	ENST00000496322	CLCA4	protein_coding	1	86571116	86572956
ENSG00000163581	5.44491	-1.7374	6.28e-75	8.61e-73	ENSG00000163581	ENST00000461867	SLC2A2	protein_coding	3	171005420	171018623
ENSG00000214888	5.42021	-3.02951	5.8e-113	2.4e-110	ENSG00000214888	ENST00000399186	XXyac-YM21GA2.7	antisense	9	87857015	87859399
ENSG00000071203	5.41768	4.69934	3.24e-90	6.94e-88	ENSG00000071203	ENST00000530007	MS4A12	protein_coding	11	60492800	60501111
ENSG00000179520	5.40005	-2.44062	3.96e-118	1.93e-115	ENSG00000179520	ENST00000552697	SLC17A8	protein_coding	12	100410621	100420089
ENSG00000156284	5.37615	1.91963	4.11e-55	2.9e-53	ENSG00000156284	ENST00000399899	CLDN8	protein_coding	21	30214006	30216073
ENSG00000152785	5.36708	2.09113	3.13e-142	3.18e-139	ENSG00000152785	ENST00000282701	BMP3	protein_coding	4	81030965	81057531
ENSG00000257335	5.28534	1.39874	5.51e-215	3.54e-211	ENSG00000257335	ENST00000485078	MGAM	protein_coding	7	142094774	142096010
ENSG00000111404	5.28081	-1.46796	2.81e-119	1.47e-116	ENSG00000111404	ENST00000541632	RERGL	protein_coding	12	18081364	18320107
ENSG00000197273	5.2644	5.24753	2.97e-148	3.73e-145	ENSG00000197273	ENST00000357001	GUCA2A	protein_coding	1	42162691	42164718
ENSG00000157005	5.25822	0.330057	8.33e-91	1.83e-88	ENSG00000157005	ENST00000287641	SST	protein_coding	3	187668906	187670399
ENSG00000108231	5.2444	-2.3922	2.56e-106	8.78e-104	ENSG00000108231	ENST00000636775	LGI1	protein_coding	10	93801168	93806272
ENSG00000170419	5.24278	-1.11299	1.3e-114	5.57e-112	ENSG00000170419	ENST00000469952	VSTM2A	protein_coding	7	54546993	54550919
ENSG00000160868	5.16704	1.29778	1.7e-110	6.63e-108	ENSG00000160868	ENST00000415003	CYP3A4	protein_coding	7	99770132	99784184
ENSG00000256518	5.15035	-2.78089	7.37e-80	1.14e-77	ENSG00000256518	ENST00000544535	RP11-807H22.5	unprocessed_pseudogene	11	72158822	72159734
ENSG00000073734	5.14771	-1.31268	4.01e-157	5.66e-154	ENSG00000073734	ENST00000478354	ABCB11	protein_coding	2	168969523	168970591
ENSG00000130226	5.137	-0.156949	6.48e-140	5.95e-137	ENSG00000130226	ENST00000480367	DPP6	protein_coding	7	154883568	154891230
ENSG00000171246	5.09122	1.19743	4.64e-123	2.63e-120	ENSG00000171246	ENST00000575212	NPTX1	protein_coding	17	80473414	80477843
ENSG00000253762	5.08679	-4.44628	4.8e-61	4.1e-59	ENSG00000253762	ENST00000522857	RP11-579E24.2	lincRNA	8	63704756	63751677
ENSG00000184544	5.06462	-3.88545	7.26e-158	1.13e-154	ENSG00000184544	ENST00000571134	DHRS7C	protein_coding	17	9771453	9791297
ENSG00000240498	5.0604	1.67295	1.68e-142	1.74e-139	ENSG00000240498	ENST00000422420	CDKN2B-AS1	antisense	9	22113678	22121097
ENSG00000249948	5.06021	1.05318	2.36e-127	1.49e-124	ENSG00000249948	ENST00000508264	GBA3	polymorphic_pseudogene	4	22754413	22819282
ENSG00000136546	5.04683	1.12828	2.52e-101	7.64e-99	ENSG00000136546	ENST00000497562	SCN7A	protein_coding	2	166461755	166465526
ENSG00000224958	5.03517	-1.99371	7.67e-79	1.15e-76	ENSG00000224958	ENST00000417887	PGM5-AS1	antisense	9	68355189	68357852
ENSG00000079689	5.0351	0.290151	2.65e-141	2.56e-138	ENSG00000079689	ENST00000334979	SCGN	protein_coding	6	25652404	25701335
ENSG00000167434	5.02779	4.95394	4.11e-86	7.69e-84	ENSG00000167434	ENST00000587265	CA4	protein_coding	17	60158108	60158964
ENSG00000018625	5.02351	1.78972	7.55e-119	3.8e-116	ENSG00000018625	ENST00000459972	ATP1A2	protein_coding	1	160139959	160141777
ENSG00000244067	4.99558	-1.92209	4.06e-103	1.3e-100	ENSG00000244067	ENST00000493422	GSTA2	protein_coding	6	52750089	52763569
ENSG00000165553	4.95193	-2.72541	1.72e-74	2.31e-72	ENSG00000165553	ENST00000298352	NGB	protein_coding	14	77265483	77271312
ENSG00000167281	4.93205	0.563128	7.86e-143	8.43e-140	ENSG00000167281	ENST00000582344	RBFOX3	protein_coding	17	79298204	79307827
ENSG00000104267	4.89333	6.60297	4.93e-190	1.68e-186	ENSG00000104267	ENST00000522742	CA2	protein_coding	8	85464014	85477155
ENSG00000118777	4.89217	2.53022	2.96e-227	2.14e-223	ENSG00000118777	ENST00000503830	ABCG2	protein_coding	4	88131844	88159239
ENSG00000034971	4.87488	-0.880299	4.07e-54	2.75e-52	ENSG00000034971	ENST00000037502	MYOC	protein_coding	1	171635417	171652683
ENSG00000254645	4.8742	-0.523454	1.1e-124	6.56e-122	ENSG00000254645	ENST00000524613	RP11-396O20.2	lincRNA	11	15701963	15758898
ENSG00000125851	4.87101	-0.998393	1.84e-72	2.28e-70	ENSG00000125851	ENST00000459871	PCSK2	protein_coding	20	17463433	17482287
ENSG00000164122	4.87087	-1.37143	8.83e-53	5.68e-51	ENSG00000164122	ENST00000505299	ASB5	protein_coding	4	176269049	176277571
ENSG00000203858	4.84197	-3.80679	6.47e-54	4.35e-52	ENSG00000203858	ENST00000457615	HSD3BP2	unprocessed_pseudogene	1	119439001	119446086
ENSG00000165072	4.8189	1.0889	6.14e-136	5.15e-133	ENSG00000165072	ENST00000460688	MAMDC2	protein_coding	9	70168615	70170782
ENSG00000185681	4.8156	-1.48053	8.96e-59	7.08e-57	ENSG00000185681	ENST00000477017	MORN5	protein_coding	9	122169661	122174754
ENSG00000179915	4.81285	-0.450055	2.53e-88	5.07e-86	ENSG00000179915	ENST00000637368	NRXN1	protein_coding	2	51201943	51225575
ENSG00000168079	4.80667	2.78864	1.65e-159	2.8e-156	ENSG00000168079	ENST00000518030	SCARA5	protein_coding	8	27904728	27987615
ENSG00000259237	4.79313	-3.07216	4.69e-72	5.63e-70	ENSG00000259237	ENST00000559915	RP11-209E8.1	lincRNA	15	53116365	53129698
ENSG00000166091	4.7748	-3.10326	5.3e-133	3.94e-130	ENSG00000166091	ENST00000555487	CMTM5	protein_coding	14	23377919	23379772
ENSG00000237125	4.76513	0.626431	1.23e-117	5.82e-115	ENSG00000237125	ENST00000504429	HAND2-AS1	antisense	4	173531545	173537359
ENSG00000269404	4.75418	2.10274	4.15e-162	7.76e-159	ENSG00000269404	ENST00000270632	SPIB	protein_coding	19	50418958	50428989
ENSG00000222375	4.7466	-3.1762	8.33e-91	1.83e-88	ENSG00000222375	ENST00000410443	RN7SKP127	misc_RNA	16	29731051	29731404
ENSG00000226629	4.74496	-2.81615	3.96e-91	8.88e-89	ENSG00000226629	ENST00000456403	LINC00974	lincRNA	17	41549606	41554495
ENSG00000175785	4.71092	0.708669	3.05e-99	8.74e-97	ENSG00000175785	ENST00000316227	PRIMA1	protein_coding	14	93721038	93787759
ENSG00000115593	4.70734	-0.613955	6.27e-77	9.01e-75	ENSG00000115593	ENST00000468008	SMYD1	protein_coding	2	88083053	88091025
ENSG00000091138	4.70031	8.14039	6.7e-94	1.67e-91	ENSG00000091138	ENST00000453332	SLC26A3	protein_coding	7	107791852	107803225
ENSG00000080493	4.66561	4.41419	8.02e-127	4.99e-124	ENSG00000080493	ENST00000340595	SLC4A4	protein_coding	4	71339053	71572087
ENSG00000109132	4.66559	-2.24903	1.74e-77	2.51e-75	ENSG00000109132	ENST00000510424	PHOX2B	protein_coding	4	41746033	41747709
ENSG00000162706	4.66357	0.899105	2.79e-109	1.06e-106	ENSG00000162706	ENST00000416746	CADM3	protein_coding	1	159171759	159196950
ENSG00000273777	4.66088	-2.31976	8.98e-70	1.01e-67	ENSG00000273777	ENST00000617951	CEACAM20	protein_coding	19	44511010	44529788
ENSG00000185149	4.66	-2.74811	1.01e-69	1.13e-67	ENSG00000185149	ENST00000506608	NPY2R	protein_coding	4	155208735	155217078
ENSG00000254799	4.65729	-4.25683	5.57e-90	1.18e-87	ENSG00000254799	ENST00000531577	SLC25A47P1	processed_pseudogene	11	59263389	59263802
ENSG00000240960	4.62447	-4.39914	2.82e-69	3.12e-67	ENSG00000240960	ENST00000496833	RP11-521D12.4	processed_pseudogene	2	9746704	9746869
ENSG00000196666	4.61109	-3.32618	6.44e-121	3.48e-118	ENSG00000196666	ENST00000538490	FAM180B	protein_coding	11	47586693	47589194
ENSG00000174992	4.61044	6.63551	6.06e-59	4.81e-57	ENSG00000174992	ENST00000400752	ZG16	protein_coding	16	29778240	29782973
ENSG00000070748	4.60413	-3.5889	1.03e-72	1.3e-70	ENSG00000070748	ENST00000638683	CHAT	protein_coding	10	49651736	49665078
ENSG00000141338	4.60066	1.60483	1.2e-136	1.02e-133	ENSG00000141338	ENST00000585531	ABCA8	protein_coding	17	68937071	68944874
ENSG00000100604	4.58928	4.45798	6.9e-69	7.56e-67	ENSG00000100604	ENST00000556876	CHGA	protein_coding	14	92931677	92933255
ENSG00000261292	4.57985	-3.77709	1.25e-50	7.53e-49	ENSG00000261292	ENST00000562191	RP11-389G6.3	lincRNA	3	97759523	97761532
ENSG00000205360	4.57796	-4.40899	7.08e-93	1.73e-90	ENSG00000205360	ENST00000567054	MT1CP	transcribed_unprocessed_pseudogene	16	56648248	56649514
ENSG00000196616	4.57625	3.38983	2.87e-79	4.35e-77	ENSG00000196616	ENST00000504498	ADH1B	protein_coding	4	99317665	99321385
ENSG00000224721	4.5624	-1.51952	4.92e-121	2.68e-118	ENSG00000224721	ENST00000455232	AC007182.6	antisense	14	75574888	75579588
ENSG00000133392	4.55944	8.65593	9.52e-107	3.34e-104	ENSG00000133392	ENST00000571505	MYH11	protein_coding	16	15785015	15857028
ENSG00000169933	4.54768	-2.68623	3.78e-72	4.59e-70	ENSG00000169933	ENST00000640291	FRMPD4	protein_coding	X	12718713	12721858
ENSG00000245870	4.51239	-4.07642	8.39e-103	2.66e-100	ENSG00000245870	ENST00000498940	LINC00682	lincRNA	4	41879547	41881843
ENSG00000205364	4.49797	2.34525	3.09e-119	1.6e-116	ENSG00000205364	ENST00000570233	MT1M	protein_coding	16	56632707	56633518
ENSG00000165197	4.48917	-1.42829	7.02e-140	6.35e-137	ENSG00000165197	ENST00000488351	VEGFD	protein_coding	X	15345972	15347475
ENSG00000150625	4.48359	0.57073	4.54e-67	4.73e-65	ENSG00000150625	ENST00000503563	GPM6A	protein_coding	4	175812197	175907316
ENSG00000250358	4.47984	-4.66165	9.03e-29	2.22e-27	ENSG00000250358	ENST00000513687	LINC02200	lincRNA	5	112628857	112630565
ENSG00000060566	4.47377	1.25078	3.64e-107	1.31e-104	ENSG00000060566	ENST00000598894	CREB3L3	protein_coding	19	4164443	4171663
ENSG00000108849	4.46333	-3.51957	1.33e-66	1.36e-64	ENSG00000108849	ENST00000587006	PPY	protein_coding	17	43940815	43941654
ENSG00000164530	4.44774	1.04149	6.26e-78	9.15e-76	ENSG00000164530	ENST00000491324	PI16	protein_coding	6	36962990	36964667
ENSG00000015592	4.44175	-2.81805	1.78e-96	4.77e-94	ENSG00000015592	ENST00000522750	STMN4	protein_coding	8	27241168	27258398
ENSG00000163295	4.43343	1.97022	2.3e-117	1.07e-114	ENSG00000163295	ENST00000457560	ALPI	protein_coding	2	232456125	232459284
ENSG00000175161	4.43342	-1.59648	1.64e-69	1.83e-67	ENSG00000175161	ENST00000405615	CADM2	protein_coding	3	85726482	86066783
ENSG00000242366	4.41987	0.348692	4.32e-116	1.91e-113	ENSG00000242366	ENST00000373450	UGT1A8	protein_coding	2	233617645	233773310
ENSG00000279756	4.41621	-1.92992	5.68e-105	1.88e-102	ENSG00000279756	ENST00000623305	CTD-2385L22.2	TEC	16	23753689	23755939
ENSG00000114200	4.41046	0.410618	7.01e-98	1.94e-95	ENSG00000114200	ENST00000488954	BCHE	protein_coding	3	165778274	165837420
ENSG00000224968	4.40732	-2.93824	4.27e-135	3.48e-132	ENSG00000224968	ENST00000451341	LINC01645	lincRNA	1	177351586	177366272
ENSG00000182253	4.39867	5.14824	3.16e-109	1.2e-106	ENSG00000182253	ENST00000594047	SYNM	protein_coding	15	99105080	99135583
ENSG00000007306	4.37917	7.92624	6.04e-101	1.81e-98	ENSG00000007306	ENST00000599715	CEACAM7	protein_coding	19	41684045	41706976
ENSG00000187783	4.3777	0.968376	1.93e-124	1.14e-121	ENSG00000187783	ENST00000460364	TMEM72	protein_coding	10	44931850	44935035
ENSG00000167080	4.36995	3.86651	6.92e-57	5.18e-55	ENSG00000167080	ENST00000300404	B4GALNT2	protein_coding	17	49132967	49169874
ENSG00000171819	4.35091	-1.52698	6.2e-64	5.82e-62	ENSG00000171819	ENST00000476934	ANGPTL7	protein_coding	1	11193627	11195178
ENSG00000147724	4.34775	-1.9869	3.07e-97	8.34e-95	ENSG00000147724	ENST00000523049	FAM135B	protein_coding	8	138450497	138477428
ENSG00000163959	4.33223	2.51987	2.02e-267	3.89e-263	ENSG00000163959	ENST00000479732	SLC51A	protein_coding	3	196233450	196237653
ENSG00000118729	4.3316	1.43487	5.61e-62	4.94e-60	ENSG00000118729	ENST00000488931	CASQ2	protein_coding	1	115727025	115732927
ENSG00000156222	4.32334	-2.2745	4.04e-81	6.46e-79	ENSG00000156222	ENST00000286749	SLC28A1	protein_coding	15	84884678	84945796
ENSG00000166828	4.32102	-0.0608396	1.28e-60	1.08e-58	ENSG00000166828	ENST00000300061	SCNN1G	protein_coding	16	23182715	23216883
ENSG00000147588	4.30569	-2.71919	7.27e-64	6.77e-62	ENSG00000147588	ENST00000519260	PMP2	protein_coding	8	81442413	81447439
ENSG00000162040	4.30449	-3.00735	1.21e-62	1.09e-60	ENSG00000162040	ENST00000454677	HS3ST6	protein_coding	16	1911463	1918440
ENSG00000071991	4.29736	-0.36202	1.45e-63	1.34e-61	ENSG00000071991	ENST00000580157	CDH19	protein_coding	18	66572010	66604088
ENSG00000119147	4.29651	-0.844707	3.41e-91	7.69e-89	ENSG00000119147	ENST00000479337	C2orf40	protein_coding	2	106073818	106078155
ENSG00000235140	4.29068	-4.45117	1.23e-79	1.88e-77	ENSG00000235140	ENST00000450677	RP11-135D11.2	lincRNA	10	59589150	59611248
ENSG00000102683	4.28841	-3.12631	2.19e-100	6.52e-98	ENSG00000102683	ENST00000218867	SGCG	protein_coding	13	23180952	23325165
ENSG00000163815	4.28537	1.85564	6.01e-255	6.95e-251	ENSG00000163815	ENST00000428034	CLEC3B	protein_coding	3	45030130	45036068
ENSG00000243955	4.28347	1.16595	3.8e-78	5.61e-76	ENSG00000243955	ENST00000476213	GSTA1	protein_coding	6	52794133	52803860
ENSG00000078549	4.28341	-1.13182	2.88e-84	5.11e-82	ENSG00000078549	ENST00000436116	ADCYAP1R1	protein_coding	7	31086971	31104899
ENSG00000147655	4.28063	-0.182948	5.28e-91	1.18e-88	ENSG00000147655	ENST00000522333	RSPO2	protein_coding	8	107989109	108083642
ENSG00000080224	4.28019	-2.43145	4.89e-67	5.08e-65	ENSG00000080224	ENST00000506349	EPHA6	protein_coding	3	97747520	97752460
ENSG00000119121	4.27579	3.35376	4.52e-138	3.96e-135	ENSG00000119121	ENST00000359047	TRPM6	protein_coding	9	74826757	74888094
ENSG00000112232	4.27187	-3.38802	6.39e-82	1.05e-79	ENSG00000112232	ENST00000281156	KHDRBS2	protein_coding	6	61679960	62286227
ENSG00000144339	4.258	-2.8656	5.76e-91	1.28e-88	ENSG00000144339	ENST00000409056	TMEFF2	protein_coding	2	192176743	192194524
ENSG00000165966	4.25693	0.398772	5.43e-88	1.08e-85	ENSG00000165966	ENST00000548316	PDZRN4	protein_coding	12	41509551	41574590
ENSG00000197888	4.25109	5.52639	1.11e-53	7.37e-52	ENSG00000197888	ENST00000317746	UGT2B17	protein_coding	4	68537184	68568527
ENSG00000115665	4.24752	-2.54409	1.53e-59	1.24e-57	ENSG00000115665	ENST00000264047	SLC5A7	protein_coding	2	107986539	108013994
ENSG00000259446	4.24726	-4.51498	8.57e-59	6.79e-57	ENSG00000259446	ENST00000559457	RP11-489D6.2	antisense	15	33303659	33310659
ENSG00000133800	4.24678	2.07913	1.83e-145	2.12e-142	ENSG00000133800	ENST00000531706	LYVE1	protein_coding	11	10559816	10611689
ENSG00000104332	4.24068	2.19577	8.79e-80	1.35e-77	ENSG00000104332	ENST00000379845	SFRP1	protein_coding	8	41261964	41306990
ENSG00000155850	4.23818	7.26776	7.51e-135	5.95e-132	ENSG00000155850	ENST00000503336	SLC26A2	protein_coding	5	149977980	149993455
ENSG00000130176	4.22852	6.07474	7.1e-106	2.4e-103	ENSG00000130176	ENST00000588935	CNN1	protein_coding	19	11547840	11550321
ENSG00000163017	4.2184	7.45233	2.77e-100	8.21e-98	ENSG00000163017	ENST00000409624	ACTG2	protein_coding	2	73893008	73919865
ENSG00000206579	4.21681	-1.75397	9.32e-80	1.43e-77	ENSG00000206579	ENST00000622811	XKR4	protein_coding	8	55102457	55526149
ENSG00000248144	4.21531	5.11432	2.01e-92	4.81e-90	ENSG00000248144	ENST00000505942	ADH1C	protein_coding	4	99344888	99352744
ENSG00000265489	4.21506	-3.04568	1.23e-105	4.12e-103	ENSG00000265489	ENST00000584772	RP11-1090M7.1	antisense	17	12760140	12790242
ENSG00000120498	4.21493	-0.9134	2.89e-213	1.67e-209	ENSG00000120498	ENST00000344304	TEX11	protein_coding	X	70528941	70897546
ENSG00000233670	4.21144	-1.01755	2.78e-87	5.42e-85	ENSG00000233670	ENST00000580256	PIRT	protein_coding	17	10822475	10838445
ENSG00000256193	4.20554	-3.83248	2.2e-78	3.28e-76	ENSG00000256193	ENST00000542089	LINC00507	lincRNA	12	127915472	127951552
ENSG00000186198	4.18653	2.6999	1.87e-160	3.28e-157	ENSG00000186198	ENST00000334287	SLC51B	protein_coding	15	65045370	65053396
ENSG00000197953	4.18329	-3.80723	3.73e-45	1.89e-43	ENSG00000197953	ENST00000356517	AADACL2	protein_coding	3	151733927	151757766
ENSG00000267774	4.17158	-3.70513	1.85e-51	1.14e-49	ENSG00000267774	ENST00000588946	RP11-2N1.2	antisense	18	59696459	59698111
ENSG00000184809	4.16451	-0.0407909	5.93e-64	5.57e-62	ENSG00000184809	ENST00000329618	B3GALT5-AS1	antisense	21	39605599	39612821
ENSG00000250538	4.16348	-3.88069	1.44e-52	9.22e-51	ENSG00000250538	ENST00000508687	RP11-92A5.2	antisense	4	155207166	155209027
ENSG00000126950	4.16075	0.843575	1.57e-118	7.84e-116	ENSG00000126950	ENST00000478351	TMEM35A	protein_coding	X	101081497	101094939
ENSG00000122367	4.13276	1.00017	1.8e-113	7.54e-111	ENSG00000122367	ENST00000477489	LDB3	protein_coding	10	86718730	86726451
ENSG00000113196	4.12672	0.461323	1.45e-34	4.67e-33	ENSG00000113196	ENST00000231121	HAND1	protein_coding	5	154474972	154478264
ENSG00000170091	4.12602	-0.891828	4.58e-82	7.56e-80	ENSG00000170091	ENST00000521146	HMP19	protein_coding	5	174091205	174108346
ENSG00000189037	4.12132	-4.55469	5.93e-50	3.52e-48	ENSG00000189037	ENST00000339042	DUSP21	protein_coding	X	44844004	44844888
ENSG00000143196	4.12011	3.35528	8.23e-117	3.72e-114	ENSG00000143196	ENST00000367817	DPT	protein_coding	1	168695459	168729264
ENSG00000116748	4.11968	-1.04245	1.88e-104	6.15e-102	ENSG00000116748	ENST00000485564	AMPD1	protein_coding	1	114679689	114686999
ENSG00000116194	4.11859	1.22212	8.89e-76	1.24e-73	ENSG00000116194	ENST00000444255	ANGPTL1	protein_coding	1	178865434	178869278
ENSG00000115474	4.11309	-0.857428	1.39e-27	3.19e-26	ENSG00000115474	ENST00000438786	KCNJ13	protein_coding	2	232768481	232776555
ENSG00000168447	4.10751	3.39302	2.58e-83	4.46e-81	ENSG00000168447	ENST00000566647	SCNN1B	protein_coding	16	23358202	23359379
ENSG00000256843	4.10087	-3.74475	1.92e-88	3.86e-86	ENSG00000256843	ENST00000540596	RP11-467L13.4	processed_pseudogene	12	31748100	31748240
ENSG00000021488	4.10017	0.568575	1.01e-54	7.06e-53	ENSG00000021488	ENST00000589659	SLC7A9	protein_coding	19	32858476	32864518
ENSG00000196767	4.09888	-4.05655	1.38e-36	4.87e-35	ENSG00000196767	ENST00000373200	POU3F4	protein_coding	X	83508250	83512127
ENSG00000166869	4.09809	4.93676	3.06e-90	6.58e-88	ENSG00000166869	ENST00000300113	CHP2	protein_coding	16	23754627	23758951
ENSG00000138669	4.09592	0.367855	3.82e-199	1.7e-195	ENSG00000138669	ENST00000456882	PRKG2	protein_coding	4	81140628	81154144
ENSG00000162461	4.09353	0.703549	6.28e-250	6.05e-246	ENSG00000162461	ENST00000465495	SLC25A34	protein_coding	1	15739035	15739562
ENSG00000205358	4.0908	2.1807	7.71e-100	2.25e-97	ENSG00000205358	ENST00000569155	MT1H	protein_coding	16	56669840	56671129
ENSG00000106809	4.07684	1.97996	2.75e-64	2.6e-62	ENSG00000106809	ENST00000447356	OGN	protein_coding	9	92389854	92404696
ENSG00000143171	4.06572	-2.21106	2.53e-132	1.85e-129	ENSG00000143171	ENST00000465764	RXRG	protein_coding	1	165436928	165445172
ENSG00000036672	4.05494	1.79358	8.81e-195	3.64e-191	ENSG00000036672	ENST00000527843	USP2	protein_coding	11	119373068	119379115
ENSG00000267245	4.04566	-4.63516	5.26e-20	7.67e-19	ENSG00000267245	ENST00000590892	CTD-2085J24.5	processed_pseudogene	19	32824142	32824505
ENSG00000168477	4.0393	3.31442	2.82e-133	2.15e-130	ENSG00000168477	ENST00000442721	TNXB	protein_coding	6	32098176	32115334
ENSG00000108381	4.03482	-0.621479	2.43e-159	4.01e-156	ENSG00000108381	ENST00000571278	ASPA	protein_coding	17	3476024	3489251
ENSG00000211938	4.0306	0.0212636	5.58e-46	2.92e-44	ENSG00000211938	ENST00000390598	IGHV3-7	IG_V_gene	14	106062151	106062683
ENSG00000135549	4.03021	3.60314	7.04e-162	1.27e-158	ENSG00000135549	ENST00000368446	PKIB	protein_coding	6	122717562	122725281
ENSG00000065325	4.026	0.211792	4.18e-169	9.31e-166	ENSG00000065325	ENST00000304773	GLP2R	protein_coding	17	9842485	9860071
ENSG00000164107	4.02349	1.41325	2.44e-84	4.35e-82	ENSG00000164107	ENST00000505300	HAND2	protein_coding	4	173528079	173530206
ENSG00000239205	4.01761	-2.14167	7.06e-60	5.79e-58	ENSG00000239205	ENST00000472120	LINC02023	lincRNA	3	165150006	165158062
ENSG00000109182	4.01045	1.92272	2.63e-58	2.05e-56	ENSG00000109182	ENST00000507372	CWH43	protein_coding	4	49028692	49031276
ENSG00000012504	4.00624	0.592083	6.85e-61	5.82e-59	ENSG00000012504	ENST00000551184	NR1H4	protein_coding	12	100503453	100505824
ENSG00000115263	4.00067	2.45366	7.9e-27	1.74e-25	ENSG00000115263	ENST00000492913	GCG	protein_coding	2	162145359	162152237
ENSG00000226087	3.99308	-3.09168	8.08e-107	2.85e-104	ENSG00000226087	ENST00000426892	AC106869.2	lincRNA	2	47226917	47239225
ENSG00000068976	3.98906	0.519914	3.39e-138	3.01e-135	ENSG00000068976	ENST00000460413	PYGM	protein_coding	11	64753671	64754421
ENSG00000250961	3.98717	-4.48728	6.14e-109	2.31e-106	ENSG00000250961	ENST00000506106	CTD-2023N9.1	antisense	5	57395060	57533424
ENSG00000225398	3.97749	-3.6144	3.48e-81	5.61e-79	ENSG00000225398	ENST00000421970	PGM5P4	unprocessed_pseudogene	2	113541937	113563298
ENSG00000166292	3.97079	0.0521062	9.07e-130	6.03e-127	ENSG00000166292	ENST00000575806	TMEM100	protein_coding	17	55722556	55731884
ENSG00000040731	3.96911	-3.94493	3.29e-64	3.11e-62	ENSG00000040731	ENST00000503958	CDH10	protein_coding	5	24487532	24492963
ENSG00000277653	3.95623	-4.06058	1.71e-61	1.48e-59	ENSG00000277653	ENST00000617921	CDKN2B-AS	misc_RNA	9	22117665	22117814
ENSG00000204687	3.95561	-4.11427	5.28e-58	4.1e-56	ENSG00000204687	ENST00000377127	MAS1L	protein_coding	6	29486697	29487956
ENSG00000148942	3.95377	-0.552382	6.27e-63	5.68e-61	ENSG00000148942	ENST00000528822	SLC5A12	protein_coding	11	26709060	26722032
ENSG00000258274	3.95172	-1.48601	2.31e-39	9.35e-38	ENSG00000258274	ENST00000551107	RP11-887P2.5	antisense	12	93714535	93735730
ENSG00000204071	3.94781	-3.93187	6.91e-60	5.67e-58	ENSG00000204071	ENST00000372773	TCEAL6	protein_coding	X	102140710	102142970
ENSG00000166825	3.94758	7.33381	1.49e-71	1.76e-69	ENSG00000166825	ENST00000560137	ANPEP	protein_coding	15	89806401	89814864
ENSG00000248485	3.94735	-0.954275	1.95e-72	2.41e-70	ENSG00000248485	ENST00000504449	PCP4L1	protein_coding	1	161258727	161285450
ENSG00000184144	3.94619	-1.41593	1.3e-73	1.69e-71	ENSG00000184144	ENST00000640714	CNTN2	protein_coding	1	205072991	205074042
ENSG00000224223	3.93427	-4.43731	8.21e-55	5.75e-53	ENSG00000224223	ENST00000456049	VSTM2A-OT1	sense_overlapping	7	54556970	54571726
ENSG00000197165	3.93072	0.897788	3.86e-168	8.28e-165	ENSG00000197165	ENST00000526384	SULT1A2	protein_coding	16	28593270	28596295
ENSG00000259478	3.92885	-4.02098	1.13e-34	3.67e-33	ENSG00000259478	ENST00000561121	RP11-753A21.1	lincRNA	15	97982509	97991142
ENSG00000198650	3.92539	-2.01118	3.28e-157	4.74e-154	ENSG00000198650	ENST00000566010	TAT	protein_coding	16	71575403	71577092
ENSG00000132465	3.91864	8.66495	2.73e-72	3.34e-70	ENSG00000132465	ENST00000470866	JCHAIN	protein_coding	4	70657269	70681817
ENSG00000187848	3.91664	-2.92119	1.87e-77	2.7e-75	ENSG00000187848	ENST00000542301	P2RX2	protein_coding	12	132618817	132622340
ENSG00000075073	3.91586	2.22866	1.92e-96	5.13e-94	ENSG00000075073	ENST00000373306	TACR2	protein_coding	10	69404484	69416867
ENSG00000163497	3.91424	-1.82885	3.84e-48	2.16e-46	ENSG00000163497	ENST00000470119	FEV	protein_coding	2	218981958	218984475
ENSG00000137675	3.9066	-4.0367	3.34e-50	1.99e-48	ENSG00000137675	ENST00000260229	MMP27	protein_coding	11	102691487	102705806
ENSG00000180875	3.89957	2.21799	6.76e-89	1.38e-86	ENSG00000180875	ENST00000318160	GREM2	protein_coding	1	240489573	240612149
ENSG00000092009	3.89783	-1.77065	2.91e-54	1.98e-52	ENSG00000092009	ENST00000206446	CMA1	protein_coding	14	24505506	24508265
ENSG00000141639	3.89145	-0.899612	2.01e-64	1.92e-62	ENSG00000141639	ENST00000587823	MAPK4	protein_coding	18	50664299	50669842
ENSG00000271178	3.88659	-1.36401	1.16e-59	9.48e-58	ENSG00000271178	ENST00000562905	IGHV3OR16-13	IG_V_gene	16	33827214	33827661
ENSG00000218274	3.8815	-3.71514	1.09e-45	5.63e-44	ENSG00000218274	ENST00000403446	RP3-407E4.3	unprocessed_pseudogene	6	63395007	63397106
ENSG00000184905	3.88019	-0.673368	3.6e-42	1.64e-40	ENSG00000184905	ENST00000329035	TCEAL2	protein_coding	X	102125703	102127711
ENSG00000196104	3.87939	-2.47388	2.74e-40	1.16e-38	ENSG00000196104	ENST00000512042	SPOCK3	protein_coding	4	167000362	167234332
ENSG00000183230	3.87366	-1.49232	3.85e-70	4.39e-68	ENSG00000183230	ENST00000330298	CTNNA3	protein_coding	10	67521842	67665652
ENSG00000111846	3.87252	1.15709	1.39e-167	2.87e-164	ENSG00000111846	ENST00000265012	GCNT2	protein_coding	6	10585746	10629368
ENSG00000228776	3.87108	-4.6681	1.48e-83	2.57e-81	ENSG00000228776	ENST00000434936	RP11-319C21.1	processed_pseudogene	1	42140635	42141391
ENSG00000120729	3.86708	-1.71854	4.71e-75	6.47e-73	ENSG00000120729	ENST00000508938	MYOT	protein_coding	5	137886700	137887569
ENSG00000066230	3.86626	5.07814	1.88e-82	3.15e-80	ENSG00000066230	ENST00000507407	SLC9A3	protein_coding	5	479637	482644
ENSG00000172403	3.866	5.71859	2.7e-90	5.84e-88	ENSG00000172403	ENST00000504178	SYNPO2	protein_coding	4	119023471	119061247
ENSG00000224585	3.86456	-2.73575	4.7e-47	2.55e-45	ENSG00000224585	ENST00000429316	AC103563.5	unprocessed_pseudogene	2	94971954	94972167
ENSG00000112936	3.85995	3.52189	2.41e-73	3.12e-71	ENSG00000112936	ENST00000464864	C7	protein_coding	5	40976663	40981766
ENSG00000257277	3.85978	-3.96964	6.52e-45	3.28e-43	ENSG00000257277	ENST00000552418	RP11-434H14.1	antisense	2	143676319	143682939
ENSG00000108018	3.85005	-0.386727	8.63e-75	1.18e-72	ENSG00000108018	ENST00000472196	SORCS1	protein_coding	10	106667084	106675089
ENSG00000248174	3.84947	-4.10377	1.29e-72	1.61e-70	ENSG00000248174	ENST00000503140	RP11-148L24.1	lincRNA	4	174097755	174120517
ENSG00000253734	3.84733	-4.37642	7.2e-31	1.97e-29	ENSG00000253734	ENST00000519550	LINC01289	lincRNA	8	63769430	63785501
ENSG00000183287	3.84731	0.511686	1.1e-77	1.59e-75	ENSG00000183287	ENST00000589419	CCBE1	protein_coding	18	59448046	59666162
ENSG00000183476	3.83642	-0.701087	2.63e-104	8.55e-102	ENSG00000183476	ENST00000328828	SH2D7	protein_coding	15	78092585	78104909
ENSG00000118432	3.83619	-0.284134	2.73e-72	3.34e-70	ENSG00000118432	ENST00000551417	CNR1	protein_coding	6	88145041	88165915
ENSG00000122756	3.83581	0.960242	8.02e-50	4.73e-48	ENSG00000122756	ENST00000417345	CNTFR	protein_coding	9	34556255	34590123
ENSG00000240224	3.83154	-4.41136	2.95e-31	8.21e-30	ENSG00000240224	ENST00000373414	UGT1A5	protein_coding	2	233712992	233773299
ENSG00000243238	3.82782	0.0814112	1.72e-54	1.18e-52	ENSG00000243238	ENST00000468494	IGKV2-30	IG_V_gene	2	89244781	89245596
ENSG00000158445	3.82496	-0.717689	1.18e-65	1.18e-63	ENSG00000158445	ENST00000635809	KCNB1	protein_coding	20	49482571	49483334
ENSG00000175084	3.82418	7.73218	6.51e-50	3.85e-48	ENSG00000175084	ENST00000483395	DES	protein_coding	2	219425520	219426184
ENSG00000173237	3.81643	1.80828	1.44e-61	1.25e-59	ENSG00000173237	ENST00000308963	C11orf86	protein_coding	11	66975277	66977004
ENSG00000144891	3.81253	-0.444521	3.57e-59	2.87e-57	ENSG00000144891	ENST00000402260	AGTR1	protein_coding	3	148739798	148743001
ENSG00000064205	3.81142	0.354113	2.07e-64	1.98e-62	ENSG00000064205	ENST00000471629	WISP2	protein_coding	20	44723657	44728509
ENSG00000259087	3.80294	-2.13178	1.13e-69	1.27e-67	ENSG00000259087	ENST00000553425	RP11-356O9.2	lincRNA	14	37556158	37559484
ENSG00000039987	3.80079	1.80958	8.36e-52	5.23e-50	ENSG00000039987	ENST00000552539	BEST2	protein_coding	19	12755859	12756706
ENSG00000135406	3.79821	-0.345493	1.22e-81	2e-79	ENSG00000135406	ENST00000530631	PRPH	protein_coding	12	49297121	49298648
ENSG00000149575	3.79358	-1.26335	8.75e-77	1.25e-74	ENSG00000149575	ENST00000278947	SCN2B	protein_coding	11	118161951	118176673
ENSG00000152137	3.78905	3.36294	6.09e-113	2.5e-110	ENSG00000152137	ENST00000542496	HSPB8	protein_coding	12	119186800	119193828
ENSG00000013293	3.77055	-2.02165	6.28e-42	2.85e-40	ENSG00000013293	ENST00000466168	SLC7A14	protein_coding	3	170570090	170586027
ENSG00000166573	3.76809	-3.38855	4.74e-52	2.98e-50	ENSG00000166573	ENST00000582943	GALR1	protein_coding	18	77253740	77256217
ENSG00000258137	3.76799	-3.45435	1.95e-53	1.28e-51	ENSG00000258137	ENST00000552053	RP11-753H16.3	antisense	12	54419785	54437104
ENSG00000048540	3.75693	1.65002	5.81e-78	8.53e-76	ENSG00000048540	ENST00000538020	LMO3	protein_coding	12	16600686	16602293
ENSG00000242515	3.75463	2.27125	1.21e-94	3.1e-92	ENSG00000242515	ENST00000373445	UGT1A10	protein_coding	2	233636502	233770279
ENSG00000262543	3.75432	-3.66047	3.17e-43	1.49e-41	ENSG00000262543	ENST00000573100	RP3-422G23.4	protein_coding	6	138377905	138383075
ENSG00000259823	3.75318	5.31775	2.97e-66	3.01e-64	ENSG00000259823	ENST00000590317	LYPD8	protein_coding	1	248739415	248755739
ENSG00000168546	3.75175	-0.27453	1.13e-142	1.19e-139	ENSG00000168546	ENST00000520676	GFRA2	protein_coding	8	21779550	21788159
ENSG00000121871	3.74702	-1.8313	5.12e-40	2.14e-38	ENSG00000121871	ENST00000497724	SLITRK3	protein_coding	3	165190343	165197109
ENSG00000181072	3.7458	0.637536	1.91e-31	5.36e-30	ENSG00000181072	ENST00000401861	CHRM2	protein_coding	7	136869122	137017024
ENSG00000148483	3.74237	3.37987	2.87e-110	1.11e-107	ENSG00000148483	ENST00000377495	TMEM236	protein_coding	10	17752252	17800868
ENSG00000187699	3.74035	3.38064	2.59e-182	7.15e-179	ENSG00000187699	ENST00000443551	C2orf88	protein_coding	2	190180955	190200214
ENSG00000170054	3.73835	-2.379	2.71e-28	6.47e-27	ENSG00000170054	ENST00000539349	SERPINA9	protein_coding	14	94469753	94479689
ENSG00000186462	3.73738	-1.11952	1.93e-101	5.89e-99	ENSG00000186462	ENST00000373517	NAP1L2	protein_coding	X	73212299	73214848
ENSG00000030304	3.73688	-2.21401	9.03e-79	1.35e-76	ENSG00000030304	ENST00000374438	MUSK	protein_coding	9	110775347	110788101
ENSG00000251628	3.72815	-4.78	7.95e-49	4.55e-47	ENSG00000251628	ENST00000512927	RP11-371M22.1	lincRNA	5	114056006	114057174
ENSG00000243832	3.72567	-3.63997	2.51e-89	5.21e-87	ENSG00000243832	ENST00000483245	LINC02000	lincRNA	3	134055256	134057648
ENSG00000169760	3.72416	-1.83546	4.43e-55	3.12e-53	ENSG00000169760	ENST00000401917	NLGN1	protein_coding	3	174275314	174281303
ENSG00000104722	3.71971	-2.23592	3.36e-76	4.73e-74	ENSG00000104722	ENST00000437366	NEFM	protein_coding	8	24913764	24919090
ENSG00000170382	3.71755	2.0243	3.27e-116	1.46e-113	ENSG00000170382	ENST00000496057	LRRN2	protein_coding	1	204619900	204685366
ENSG00000158865	3.71581	-1.5221	2.2e-95	5.7e-93	ENSG00000158865	ENST00000565586	SLC5A11	protein_coding	16	24877104	24891002
ENSG00000230746	3.71498	-4.61208	1.48e-27	3.37e-26	ENSG00000230746	ENST00000422084	AC006007.1	lincRNA	7	145675882	145681369
ENSG00000111262	3.7146	-2.96791	8e-40	3.31e-38	ENSG00000111262	ENST00000639680	KCNA1	protein_coding	12	4912191	4918204
ENSG00000170381	3.70617	-0.786512	6.51e-42	2.95e-40	ENSG00000170381	ENST00000453333	SEMA3E	protein_coding	7	83490188	83648810
ENSG00000255986	3.70485	-4.10378	7.04e-67	7.22e-65	ENSG00000255986	ENST00000444023	MT1JP	transcribed_unprocessed_pseudogene	16	56635818	56636943
ENSG00000170500	3.70187	-0.221164	8.59e-51	5.18e-49	ENSG00000170500	ENST00000409647	LONRF2	protein_coding	2	100283542	100309505
ENSG00000129167	3.70182	0.304523	9.97e-85	1.81e-82	ENSG00000129167	ENST00000528338	TPH1	protein_coding	11	18029515	18042426
ENSG00000120057	3.70008	-0.738471	6.05e-38	2.27e-36	ENSG00000120057	ENST00000266066	SFRP5	protein_coding	10	97766751	97771952
ENSG00000163873	3.69829	-0.20002	7.52e-121	4.03e-118	ENSG00000163873	ENST00000479620	GRIK3	protein_coding	1	36849948	36853687
ENSG00000134028	3.69338	4.79057	4.44e-140	4.14e-137	ENSG00000134028	ENST00000519953	ADAMDEC1	protein_coding	8	24405292	24406012
ENSG00000198049	3.68459	-4.03691	4.85e-61	4.14e-59	ENSG00000198049	ENST00000612906	AVPR1B	protein_coding	1	206110015	206117699
ENSG00000144834	3.68216	-1.73151	6.08e-56	4.39e-54	ENSG00000144834	ENST00000469385	TAGLN3	protein_coding	3	112000772	112013882
ENSG00000172005	3.68123	-0.703927	1.08e-108	4e-106	ENSG00000172005	ENST00000349807	MAL	protein_coding	2	95025793	95053992
ENSG00000135298	3.67823	-1.75808	2.67e-72	3.29e-70	ENSG00000135298	ENST00000603207	ADGRB3	protein_coding	6	69233034	69324942
ENSG00000205038	3.67739	-1.35387	1.68e-86	3.17e-84	ENSG00000205038	ENST00000534623	PKHD1L1	protein_coding	8	109522823	109527027
ENSG00000211890	3.67207	9.42705	8.58e-49	4.9e-47	ENSG00000211890	ENST00000390539	IGHA2	IG_C_gene	14	105586889	105588395
ENSG00000165462	3.66562	-3.1114	3.63e-60	3.01e-58	ENSG00000165462	ENST00000544057	PHOX2A	protein_coding	11	72239867	72245664
ENSG00000232175	3.66306	-4.16179	3.79e-53	2.47e-51	ENSG00000232175	ENST00000435206	RP4-659I19.1	processed_pseudogene	1	232917235	232918018
ENSG00000154165	3.66173	0.208797	2.86e-56	2.11e-54	ENSG00000154165	ENST00000284311	GPR15	protein_coding	3	98531899	98533150
ENSG00000253701	3.66154	-2.02687	3.27e-71	3.82e-69	ENSG00000253701	ENST00000497872	AL928768.3	lincRNA	14	105703961	105704602
ENSG00000070729	3.65876	-2.93898	5.9e-92	1.39e-89	ENSG00000070729	ENST00000567568	CNGB1	protein_coding	16	57963925	57971109
ENSG00000163431	3.65816	4.77498	4.49e-93	1.11e-90	ENSG00000163431	ENST00000616739	LMOD1	protein_coding	1	201896456	201946588
ENSG00000173930	3.65537	-0.835357	1.85e-74	2.48e-72	ENSG00000173930	ENST00000310954	SLCO4C1	protein_coding	5	102233986	102296549
ENSG00000279835	3.65091	-2.98256	2.49e-46	1.32e-44	ENSG00000279835	ENST00000624745	RP4-811M8.1	TEC	20	51098138	51098845
ENSG00000153820	3.65004	-4.08422	1.16e-42	5.36e-41	ENSG00000153820	ENST00000490603	SPHKAP	protein_coding	2	227990908	227995635
ENSG00000197561	3.62869	-3.11298	7.17e-93	1.74e-90	ENSG00000197561	ENST00000263621	ELANE	protein_coding	19	852291	856242
ENSG00000153446	3.62195	0.0159044	1.57e-76	2.23e-74	ENSG00000153446	ENST00000591875	C16orf89	protein_coding	16	5060224	5065919
ENSG00000265356	3.61961	-4.3182	9.87e-47	5.31e-45	ENSG00000265356	ENST00000636421	RP11-17M24.3	processed_transcript	17	33935437	34156000
ENSG00000263065	3.61673	-2.86176	2.97e-63	2.72e-61	ENSG00000263065	ENST00000577048	AF001548.6	antisense	16	15741151	15741791
ENSG00000271620	3.61316	-3.86372	4.62e-38	1.75e-36	ENSG00000271620	ENST00000604106	IGHV3OR16-7	IG_V_pseudogene	16	33938337	33938799
ENSG00000259135	3.59784	-4.62838	1.11e-83	1.96e-81	ENSG00000259135	ENST00000555361	RP11-671J11.4	antisense	14	34560781	34561298
ENSG00000087258	3.59748	2.0231	5.29e-102	1.64e-99	ENSG00000087258	ENST00000564798	GNAO1	protein_coding	16	56340296	56348132
ENSG00000147262	3.59348	-4.26609	3.81e-38	1.45e-36	ENSG00000147262	ENST00000276218	GPR119	protein_coding	X	130384440	130385447
ENSG00000135333	3.59142	1.29721	3.2e-57	2.43e-55	ENSG00000135333	ENST00000369297	EPHA7	protein_coding	6	93409654	93419547
ENSG00000004776	3.59025	3.34809	2.59e-68	2.8e-66	ENSG00000004776	ENST00000592984	HSPB6	protein_coding	19	35755639	35758079
ENSG00000168309	3.58873	1.59239	6.93e-146	8.18e-143	ENSG00000168309	ENST00000497310	FAM107A	protein_coding	3	58608874	58627420
ENSG00000125144	3.58663	5.16677	1.15e-97	3.14e-95	ENSG00000125144	ENST00000568675	MT1G	protein_coding	16	56666806	56668021
ENSG00000267517	3.58606	-4.76351	6.69e-41	2.89e-39	ENSG00000267517	ENST00000585520	LINC01855	lincRNA	19	16065737	16066312
ENSG00000154330	3.58584	3.78984	1.59e-84	2.88e-82	ENSG00000154330	ENST00000496758	PGM5	protein_coding	9	68496825	68531061
ENSG00000198523	3.58187	2.92844	3.11e-74	4.15e-72	ENSG00000198523	ENST00000357525	PLN	protein_coding	6	118548298	118560730
ENSG00000099715	3.58178	-4.31007	2.5e-31	6.97e-30	ENSG00000099715	ENST00000400457	PCDH11Y	protein_coding	Y	5056090	5742224
ENSG00000121577	3.58127	1.37007	2.19e-131	1.56e-128	ENSG00000121577	ENST00000463323	POPDC2	protein_coding	3	119648441	119660585
ENSG00000136872	3.57064	5.49909	1.08e-54	7.48e-53	ENSG00000136872	ENST00000468981	ALDOB	protein_coding	9	101425561	101429875
ENSG00000268555	3.56822	-2.86316	7.93e-41	3.42e-39	ENSG00000268555	ENST00000596996	RP11-678G14.3	lincRNA	19	21570822	21587322
ENSG00000132915	3.56743	0.23439	1.26e-86	2.4e-84	ENSG00000132915	ENST00000512670	PDE6A	protein_coding	5	149860654	149867892
ENSG00000186912	3.56575	-2.70885	3.41e-63	3.12e-61	ENSG00000186912	ENST00000374519	P2RY4	protein_coding	X	70258170	70259764
ENSG00000169432	3.56453	0.896666	1.67e-95	4.38e-93	ENSG00000169432	ENST00000472119	SCN9A	protein_coding	2	166302619	166305920
ENSG00000146469	3.56432	2.47861	3.56e-57	2.69e-55	ENSG00000146469	ENST00000431366	VIP	protein_coding	6	152754211	152759765
ENSG00000241158	3.56028	-0.763057	3.77e-52	2.37e-50	ENSG00000241158	ENST00000625832	ADAMTS9-AS1	antisense	3	64583853	64587209
ENSG00000260230	3.56019	-1.94216	1.24e-60	1.04e-58	ENSG00000260230	ENST00000561981	FRRS1L	protein_coding	9	109130293	109167291
ENSG00000168356	3.55328	-1.94269	3.9e-87	7.56e-85	ENSG00000168356	ENST00000444237	SCN11A	protein_coding	3	38849278	38950561
ENSG00000152092	3.54612	-2.24761	4.63e-43	2.17e-41	ENSG00000152092	ENST00000473640	ASTN1	protein_coding	1	176976053	177032550
ENSG00000086696	3.54056	4.11744	7.49e-88	1.47e-85	ENSG00000086696	ENST00000566838	HSD17B2	protein_coding	16	82068277	82098534
ENSG00000110975	3.53938	-3.40749	1.48e-39	6.04e-38	ENSG00000110975	ENST00000567656	SYT10	protein_coding	12	33407798	33426160
ENSG00000135447	3.53883	-0.104805	2.37e-54	1.62e-52	ENSG00000135447	ENST00000547826	PPP1R1A	protein_coding	12	54580255	54588515
ENSG00000225731	3.53605	-2.57908	4.7e-67	4.89e-65	ENSG00000225731	ENST00000437426	AP001627.1	antisense	21	42733594	42741758
ENSG00000280323	3.53212	-2.36294	3.49e-31	9.7e-30	ENSG00000280323	ENST00000623864	AC053503.12	TEC	2	219427477	219429319
ENSG00000169862	3.53193	-2.00827	5.22e-74	6.93e-72	ENSG00000169862	ENST00000509868	CTNND2	protein_coding	5	11508371	11903979
ENSG00000203808	3.53035	-3.45071	5.61e-65	5.46e-63	ENSG00000203808	ENST00000369120	BVES-AS1	antisense	6	105137823	105159037
ENSG00000164303	3.52645	-1.67846	4.39e-131	3.06e-128	ENSG00000164303	ENST00000505644	ENPP6	protein_coding	4	184216562	184217702
ENSG00000216560	3.51596	-2.68272	2.93e-36	1.02e-34	ENSG00000216560	ENST00000502775	LINC00955	processed_transcript	4	3576934	3590711
ENSG00000166831	3.51583	1.44913	1.48e-98	4.17e-96	ENSG00000166831	ENST00000300069	RBPMS2	protein_coding	15	64739898	64775587
ENSG00000254695	3.51541	-4.17704	2.46e-50	1.47e-48	ENSG00000254695	ENST00000532242	RP11-396O20.1	lincRNA	11	15643885	15705368
ENSG00000121207	3.51236	-2.16442	1.08e-51	6.75e-50	ENSG00000121207	ENST00000510919	LRAT	protein_coding	4	154745447	154749180
ENSG00000176399	3.51127	-1.63485	1.71e-62	1.53e-60	ENSG00000176399	ENST00000325870	DMRTA1	protein_coding	9	22446841	22455740
ENSG00000004846	3.50271	-2.48636	4.14e-39	1.65e-37	ENSG00000004846	ENST00000441315	ABCB5	protein_coding	7	20723094	20777038
ENSG00000196361	3.50114	-3.24015	1.43e-62	1.28e-60	ENSG00000196361	ENST00000592218	ELAVL3	protein_coding	19	11480253	11481046
ENSG00000272372	3.49851	-3.61324	4.49e-54	3.03e-52	ENSG00000272372	ENST00000606772	RP11-441F2.5	antisense	16	56351886	56353524
ENSG00000174403	3.49844	-1.57828	1.18e-57	9.04e-56	ENSG00000174403	ENST00000436101	C20orf166-AS1	antisense	20	62546814	62551511
ENSG00000162670	3.48678	0.395218	1.4e-26	3.05e-25	ENSG00000162670	ENST00000633243	BRINP3	protein_coding	1	190477426	190478404
ENSG00000050030	3.48609	-1.6488	1.82e-55	1.3e-53	ENSG00000050030	ENST00000424929	KIAA2022	protein_coding	X	74737118	74740360
ENSG00000228325	3.4794	-3.09744	1.24e-37	4.6e-36	ENSG00000228325	ENST00000443397	IGKV3D-7	IG_V_gene	2	90234812	90235370
ENSG00000186038	3.47884	-2.17886	4.2e-41	1.84e-39	ENSG00000186038	ENST00000440596	HTR3E	protein_coding	3	184100373	184106693
ENSG00000267328	3.47464	-3.92201	3.12e-39	1.25e-37	ENSG00000267328	ENST00000587767	AC002398.12	antisense	19	35754566	35755490
ENSG00000130822	3.47401	0.871997	1.85e-63	1.71e-61	ENSG00000130822	ENST00000484705	PNCK	protein_coding	X	153686625	153687795
ENSG00000180660	3.47334	-2.69381	6.81e-71	7.89e-69	ENSG00000180660	ENST00000379919	MAB21L1	protein_coding	13	35474182	35477209
ENSG00000036828	3.46981	-3.46832	3.42e-57	2.59e-55	ENSG00000036828	ENST00000638296	CASR	protein_coding	3	122254271	122257638
ENSG00000187151	3.46965	-3.78281	8.06e-69	8.82e-67	ENSG00000187151	ENST00000534527	ANGPTL5	protein_coding	11	101894955	101907934
ENSG00000128591	3.46952	5.65677	4.68e-92	1.12e-89	ENSG00000128591	ENST00000388853	FLNC	protein_coding	7	128841331	128842858
ENSG00000065534	3.46409	6.73072	9.19e-114	3.88e-111	ENSG00000065534	ENST00000510571	MYLK	protein_coding	3	123738964	123793887
ENSG00000269667	3.45999	-2.06341	1.24e-72	1.56e-70	ENSG00000269667	ENST00000599411	RP11-542M13.2	lincRNA	16	85981750	85984723
ENSG00000004799	3.45927	4.25517	2.54e-145	2.88e-142	ENSG00000004799	ENST00000473301	PDK4	protein_coding	7	95594771	95596460
ENSG00000168060	3.45477	2.30004	8.49e-147	1.02e-143	ENSG00000168060	ENST00000532432	NAALADL1	protein_coding	11	65047891	65048457
ENSG00000268433	3.45314	-4.33361	1.81e-41	8.06e-40	ENSG00000268433	ENST00000594186	MTDHP3	processed_pseudogene	19	21677550	21678221
ENSG00000053328	3.44601	-1.55805	1.96e-81	3.18e-79	ENSG00000053328	ENST00000490043	METTL24	protein_coding	6	110322738	110357977
ENSG00000101098	3.44324	-1.64541	1.9e-34	6.09e-33	ENSG00000101098	ENST00000541604	RIMS4	protein_coding	20	44755911	44810271
ENSG00000059915	3.44176	2.5848	5.97e-107	2.13e-104	ENSG00000059915	ENST00000492902	PSD	protein_coding	10	102416710	102421539
ENSG00000109906	3.44031	-0.412206	1.48e-48	8.44e-47	ENSG00000109906	ENST00000535509	ZBTB16	protein_coding	11	114246790	114250476
ENSG00000226306	3.43539	-0.213382	1.6e-32	4.74e-31	ENSG00000226306	ENST00000503807	NPY6R	transcribed_processed_pseudogene	5	137808211	137809322
ENSG00000187140	3.43465	-2.68225	1.44e-45	7.38e-44	ENSG00000187140	ENST00000371116	FOXD3	protein_coding	1	63323041	63325126
ENSG00000243064	3.43422	-0.101054	7.19e-88	1.42e-85	ENSG00000243064	ENST00000463099	ABCC13	transcribed_unprocessed_pseudogene	21	14274092	14362754
ENSG00000104435	3.43049	1.49254	4.46e-68	4.78e-66	ENSG00000104435	ENST00000518491	STMN2	protein_coding	8	79611735	79664881
ENSG00000181541	3.43004	3.24664	7.73e-87	1.48e-84	ENSG00000181541	ENST00000317605	MAB21L2	protein_coding	4	150581922	150584693
ENSG00000104833	3.42902	-1.01291	5.95e-73	7.57e-71	ENSG00000104833	ENST00000598635	TUBB4A	protein_coding	19	6496179	6502803
ENSG00000172987	3.42605	-0.593979	3e-99	8.63e-97	ENSG00000172987	ENST00000614306	HPSE2	protein_coding	10	99232349	99235802
ENSG00000204065	3.42549	-3.29376	2.74e-42	1.25e-40	ENSG00000204065	ENST00000372680	TCEAL5	protein_coding	X	103273691	103276872
ENSG00000022267	3.42535	4.70581	6.07e-122	3.38e-119	ENSG00000022267	ENST00000630677	FHL1	protein_coding	X	136209168	136210351
ENSG00000146039	3.42419	2.3629	6.33e-90	1.34e-87	ENSG00000146039	ENST00000397076	SLC17A4	protein_coding	6	25761923	25779500
ENSG00000177511	3.41529	-3.21087	8.58e-35	2.79e-33	ENSG00000177511	ENST00000590600	ST8SIA3	protein_coding	18	57363513	57368933
ENSG00000196341	3.41142	-4.64227	5.22e-26	1.11e-24	ENSG00000196341	ENST00000357821	OR8D1	protein_coding	11	124309812	124310837
ENSG00000172318	3.40905	0.808163	1.5e-55	1.08e-53	ENSG00000172318	ENST00000392690	B3GALT1	protein_coding	2	167868948	167874041
ENSG00000240505	3.40898	-1.08589	1.84e-69	2.05e-67	ENSG00000240505	ENST00000581616	TNFRSF13B	protein_coding	17	16940506	16972078
ENSG00000113594	3.40199	1.67826	9.55e-115	4.12e-112	ENSG00000113594	ENST00000507786	LIFR	protein_coding	5	38594971	38608354
ENSG00000073737	3.39889	4.11891	5.88e-56	4.27e-54	ENSG00000073737	ENST00000412271	DHRS9	protein_coding	2	169081107	169096167
ENSG00000100448	3.39586	-0.0512429	2.07e-49	1.2e-47	ENSG00000100448	ENST00000216336	CTSG	protein_coding	14	24573556	24576260
ENSG00000182050	3.39251	-3.09929	3.06e-37	1.11e-35	ENSG00000182050	ENST00000551751	MGAT4C	protein_coding	12	86068091	86256323
ENSG00000127241	3.38472	1.89488	1.12e-52	7.17e-51	ENSG00000127241	ENST00000425937	MASP1	protein_coding	3	187262714	187291697
ENSG00000113492	3.37309	-3.89077	1.45e-33	4.5e-32	ENSG00000113492	ENST00000505542	AGXT2	protein_coding	5	35033011	35047890
ENSG00000170153	3.37214	1.65543	1.68e-84	3.03e-82	ENSG00000170153	ENST00000515057	RNF150	protein_coding	4	140944549	140967870
ENSG00000155816	3.37209	-0.595009	1.44e-38	5.59e-37	ENSG00000155816	ENST00000496950	FMN2	protein_coding	1	240472098	240474709
ENSG00000163687	3.37195	1.65992	1.27e-60	1.07e-58	ENSG00000163687	ENST00000463694	DNASE1L3	protein_coding	3	58207760	58210920
ENSG00000178233	3.36894	-2.37126	9.58e-92	2.23e-89	ENSG00000178233	ENST00000438774	TMEM151B	protein_coding	6	44270743	44307506
ENSG00000089250	3.36842	-0.556065	4.93e-40	2.06e-38	ENSG00000089250	ENST00000477584	NOS1	protein_coding	12	117348035	117361629
ENSG00000101605	3.36772	1.09878	6.25e-124	3.62e-121	ENSG00000101605	ENST00000577294	MYOM1	protein_coding	18	3135058	3142019
ENSG00000233884	3.36736	-4.74057	5.98e-37	2.14e-35	ENSG00000233884	ENST00000411992	XXyac-YM21GA2.3	antisense	9	87848113	87853442
ENSG00000233215	3.36382	-3.18156	3.14e-28	7.46e-27	ENSG00000233215	ENST00000419467	LINC01687	lincRNA	21	22041174	22054369
ENSG00000214575	3.36171	-1.32195	9.11e-82	1.49e-79	ENSG00000214575	ENST00000563519	CPEB1	protein_coding	15	82633182	82648378
ENSG00000266964	3.36006	-1.5853	8.31e-96	2.2e-93	ENSG00000266964	ENST00000590462	FXYD1	protein_coding	19	35140865	35143055
ENSG00000117115	3.35989	5.91662	6.25e-92	1.47e-89	ENSG00000117115	ENST00000375481	PADI2	protein_coding	1	17079031	17119435
ENSG00000124205	3.3576	2.87357	5.06e-76	7.08e-74	ENSG00000124205	ENST00000395654	EDN3	protein_coding	20	59300703	59325992
ENSG00000113303	3.35627	3.38304	1.73e-73	2.25e-71	ENSG00000113303	ENST00000503543	BTNL8	protein_coding	5	180911489	180949633
ENSG00000196620	3.35589	2.04853	9.06e-55	6.34e-53	ENSG00000196620	ENST00000338206	UGT2B15	protein_coding	4	68646630	68670628
ENSG00000145936	3.35548	2.6067	2.2e-81	3.57e-79	ENSG00000145936	ENST00000521859	KCNMB1	protein_coding	5	170382652	170389634
ENSG00000147883	3.35454	3.9934	1.13e-157	1.73e-154	ENSG00000147883	ENST00000380142	CDKN2B	protein_coding	9	22005987	22009272
ENSG00000172901	3.35364	-2.15035	6.84e-77	9.8e-75	ENSG00000172901	ENST00000506279	LVRN	protein_coding	5	116022181	116026230
ENSG00000162460	3.34851	1.02652	1.36e-74	1.83e-72	ENSG00000162460	ENST00000465575	TMEM82	protein_coding	1	15742547	15744580
ENSG00000162374	3.34643	-1.36971	2.86e-80	4.43e-78	ENSG00000162374	ENST00000474675	ELAVL4	protein_coding	1	50177130	50197585
ENSG00000130055	3.34348	1.44824	2.85e-84	5.07e-82	ENSG00000130055	ENST00000472623	GDPD2	protein_coding	X	70425821	70433380
ENSG00000233999	3.34286	-1.36167	7.94e-47	4.28e-45	ENSG00000233999	ENST00000421835	IGKV3OR2-268	IG_V_gene	2	87338511	87339035
ENSG00000133328	3.34056	0.477936	1.05e-77	1.53e-75	ENSG00000133328	ENST00000255695	HRASLS2	protein_coding	11	63552770	63563383
ENSG00000090402	3.33983	3.89908	2.12e-36	7.44e-35	ENSG00000090402	ENST00000463607	SI	protein_coding	3	165074425	165076014
ENSG00000048462	3.33952	0.58376	2.03e-60	1.7e-58	ENSG00000048462	ENST00000562385	TNFRSF17	protein_coding	16	11965350	11967704
ENSG00000249453	3.33917	-2.92702	2.27e-33	7e-32	ENSG00000249453	ENST00000506514	RP13-497K6.1	antisense	4	23779590	23782560
ENSG00000101335	3.33207	7.53629	9.53e-108	3.45e-105	ENSG00000101335	ENST00000346786	MYL9	protein_coding	20	36541497	36549825
ENSG00000172995	3.33175	-3.7776	2.75e-36	9.61e-35	ENSG00000172995	ENST00000476052	ARPP21	protein_coding	3	35792177	35794450
ENSG00000258537	3.33043	-4.05847	9.66e-34	3.02e-32	ENSG00000258537	ENST00000557625	FRMD6-AS2	lincRNA	14	51546629	51599920
ENSG00000239571	3.32964	-2.30153	3.68e-30	9.7e-29	ENSG00000239571	ENST00000474213	IGKV2D-30	IG_V_gene	2	89936859	89937679
ENSG00000261616	3.32728	-1.13914	6.97e-90	1.47e-87	ENSG00000261616	ENST00000564527	RP11-6O2.3	antisense	15	99139317	99145370
ENSG00000187980	3.32256	-3.58755	1.09e-58	8.62e-57	ENSG00000187980	ENST00000247992	PLA2G2C	protein_coding	1	20163991	20175194
ENSG00000122585	3.32167	-2.71183	2.79e-41	1.23e-39	ENSG00000122585	ENST00000405982	NPY	protein_coding	7	24285107	24291824
ENSG00000186675	3.31873	-4.08089	7.79e-59	6.17e-57	ENSG00000186675	ENST00000373359	MAGEE2	protein_coding	X	75782988	75785236
ENSG00000156218	3.31711	1.21912	4.39e-79	6.61e-77	ENSG00000156218	ENST00000567716	ADAMTSL3	protein_coding	15	83945756	83982305
ENSG00000135220	3.30217	3.73952	2.73e-41	1.21e-39	ENSG00000135220	ENST00000503012	UGT2A3	protein_coding	4	68929450	68951361
ENSG00000237560	3.30184	-4.77264	1.27e-27	2.92e-26	ENSG00000237560	ENST00000420427	LINC01497	lincRNA	17	69961762	69983538
ENSG00000250722	3.29724	6.17873	1.02e-95	2.68e-93	ENSG00000250722	ENST00000508937	SELENOP	protein_coding	5	42807818	42811892
ENSG00000227243	3.29572	-2.17606	6.09e-67	6.28e-65	ENSG00000227243	ENST00000451067	SLAMF6P1	unprocessed_pseudogene	1	162445549	162446566
ENSG00000179796	3.29298	-4.06621	4.8e-48	2.69e-46	ENSG00000179796	ENST00000456208	LRRC3B	protein_coding	3	26694555	26710776
ENSG00000229274	3.29224	-3.66472	1.23e-43	5.86e-42	ENSG00000229274	ENST00000436804	XXbac-BPG13B8.10	lincRNA	6	29497509	29510556
ENSG00000260947	3.29173	-2.47656	6.77e-48	3.77e-46	ENSG00000260947	ENST00000566968	RP11-384P7.7	lincRNA	9	33697459	33700986
ENSG00000152954	3.29026	-3.20968	3.25e-38	1.24e-36	ENSG00000152954	ENST00000378475	NRSN1	protein_coding	6	24134317	24141523
ENSG00000274736	3.28958	-1.63109	1.75e-83	3.03e-81	ENSG00000274736	ENST00000615050	CCL23	protein_coding	17	36013058	36017968
ENSG00000250957	3.28279	-4.75491	2.54e-29	6.42e-28	ENSG00000250957	ENST00000511346	RP11-248N22.1	lincRNA	4	174135055	174154637
ENSG00000270403	3.27907	-2.24592	5.62e-58	4.36e-56	ENSG00000270403	ENST00000604533	RP11-35P15.1	lincRNA	11	117668483	117668858
ENSG00000132872	3.27786	-1.86823	2.27e-29	5.78e-28	ENSG00000132872	ENST00000591820	SYT4	protein_coding	18	43274033	43277490
ENSG00000225802	3.27633	-4.61785	7.5e-54	5.01e-52	ENSG00000225802	ENST00000533936	WARSP1	unprocessed_pseudogene	11	59255360	59259486
ENSG00000145384	3.2738	2.92396	3.42e-55	2.43e-53	ENSG00000145384	ENST00000274024	FABP2	protein_coding	4	119317250	119322390
ENSG00000163106	3.27293	-0.409033	3.07e-117	1.41e-114	ENSG00000163106	ENST00000506331	HPGDS	protein_coding	4	94334181	94342876
ENSG00000156966	3.27061	5.21433	9.29e-62	8.12e-60	ENSG00000156966	ENST00000479618	B3GNT7	protein_coding	2	231397176	231398257
ENSG00000067840	3.2675	0.315518	8.84e-88	1.73e-85	ENSG00000067840	ENST00000468491	PDZD4	protein_coding	X	153807327	153829670
ENSG00000250137	3.26241	-3.84516	4.43e-41	1.94e-39	ENSG00000250137	ENST00000499715	RP11-380P13.1	antisense	4	23762927	23768625
ENSG00000172020	3.26186	-0.389807	1.06e-52	6.83e-51	ENSG00000172020	ENST00000393780	GAP43	protein_coding	3	115623510	115721490
ENSG00000111863	3.25891	3.86463	5.17e-61	4.41e-59	ENSG00000111863	ENST00000485323	ADTRP	protein_coding	6	11738533	11778759
ENSG00000188242	3.25732	5.10709	2.66e-122	1.49e-119	ENSG00000188242	ENST00000502511	PP7080	antisense	5	472107	472743
ENSG00000213996	3.25516	-0.0794496	4.49e-83	7.69e-81	ENSG00000213996	ENST00000586107	TM6SF2	protein_coding	19	19268685	19273391
ENSG00000135842	3.25287	3.81456	5.09e-118	2.45e-115	ENSG00000135842	ENST00000496299	FAM129A	protein_coding	1	184887739	184890185
ENSG00000203685	3.25218	1.29837	1.22e-42	5.65e-41	ENSG00000203685	ENST00000467495	STUM	protein_coding	1	226600589	226602194
ENSG00000223774	3.25188	-3.87518	1.4e-46	7.5e-45	ENSG00000223774	ENST00000458139	RP11-307B6.3	antisense	1	201898100	201899978
ENSG00000154175	3.24898	2.63787	6.99e-96	1.86e-93	ENSG00000154175	ENST00000532144	ABI3BP	protein_coding	3	100898837	100930994
ENSG00000138944	3.2484	1.19979	2.1e-84	3.76e-82	ENSG00000138944	ENST00000381176	KIAA1644	protein_coding	22	44243667	44312851
ENSG00000065371	3.24346	-3.66496	1.46e-34	4.7e-33	ENSG00000065371	ENST00000484329	ROPN1	protein_coding	3	123980305	123992141
ENSG00000277040	3.2433	-3.86426	3.13e-46	1.65e-44	ENSG00000277040	ENST00000621992	RP11-307N16.7	processed_pseudogene	13	24323021	24323457
ENSG00000167654	3.24188	-2.32039	1.26e-45	6.52e-44	ENSG00000167654	ENST00000601323	ATCAY	protein_coding	19	3925283	3926316
ENSG00000224537	3.24051	-2.73796	5.45e-33	1.65e-31	ENSG00000224537	ENST00000423244	MEP1AP4	unprocessed_pseudogene	9	42817105	42823213
ENSG00000204897	3.23895	-4.67597	5.75e-26	1.22e-24	ENSG00000204897	ENST00000312150	KRT25	protein_coding	17	40748021	40755332
ENSG00000171714	3.23541	0.572118	2.21e-52	1.4e-50	ENSG00000171714	ENST00000532043	ANO5	protein_coding	11	22270397	22278034
ENSG00000139910	3.23333	-0.415518	1.06e-66	1.08e-64	ENSG00000139910	ENST00000547415	NOVA1	protein_coding	14	26549351	26595478
ENSG00000281852	3.2329	-3.95202	1.95e-64	1.86e-62	ENSG00000281852	ENST00000627173	LINC00891	lincRNA	X	71697196	71706455
ENSG00000253250	3.23262	-1.21248	4.65e-80	7.19e-78	ENSG00000253250	ENST00000517562	C8orf88	protein_coding	8	90958637	90985257
ENSG00000274956	3.23061	-2.30669	8.04e-38	3e-36	ENSG00000274956	ENST00000622794	UG0898H09	lincRNA	8	62977861	62981750
ENSG00000145362	3.22974	2.08012	1.37e-92	3.31e-90	ENSG00000145362	ENST00000514167	ANK2	protein_coding	4	113373359	113381516
ENSG00000181195	3.22962	-0.904872	9.71e-28	2.24e-26	ENSG00000181195	ENST00000521153	PENK	protein_coding	8	56446006	56446671
ENSG00000144847	3.22901	-2.48213	1.46e-46	7.79e-45	ENSG00000144847	ENST00000494802	IGSF11	protein_coding	3	118948320	119145993
ENSG00000233760	3.22685	-3.27084	2.51e-56	1.85e-54	ENSG00000233760	ENST00000430426	AC004947.2	lincRNA	7	26551896	26555276
ENSG00000231758	3.22273	-4.05303	1.29e-22	2.24e-21	ENSG00000231758	ENST00000413315	AC092652.1	antisense	2	143640768	143656179
ENSG00000151892	3.2191	1.53409	1.31e-74	1.78e-72	ENSG00000151892	ENST00000490345	GFRA1	protein_coding	10	116272004	116272643
ENSG00000225523	3.21585	-0.164641	1.84e-27	4.18e-26	ENSG00000225523	ENST00000436451	IGKV6D-21	IG_V_gene	2	90021567	90022185
ENSG00000138722	3.21178	1.70832	2.68e-54	1.83e-52	ENSG00000138722	ENST00000506328	MMRN1	protein_coding	4	89951445	89953455
ENSG00000227260	3.20748	-4.41538	3.87e-72	4.69e-70	ENSG00000227260	ENST00000450746	LINC01985	lincRNA	3	30524745	30527185
ENSG00000156113	3.20639	3.72243	1.26e-72	1.58e-70	ENSG00000156113	ENST00000481070	KCNMA1	protein_coding	10	77636199	77637789
ENSG00000259923	3.20601	-4.72344	5.96e-30	1.55e-28	ENSG00000259923	ENST00000568608	RP11-249C24.11	processed_transcript	16	56648881	56652636
ENSG00000270864	3.20407	-2.49463	2.67e-38	1.03e-36	ENSG00000270864	ENST00000568775	IGHV3OR16-6	IG_V_pseudogene	16	32915074	32915536
ENSG00000228222	3.19914	-3.71515	1.33e-55	9.52e-54	ENSG00000228222	ENST00000442316	AC074363.1	lincRNA	2	167293171	167558333
ENSG00000280809	3.19849	-4.71136	4.86e-22	8.12e-21	ENSG00000280809	ENST00000628620	LINC00836	lincRNA	10	25651775	25683385
ENSG00000198074	3.19105	4.03916	9.72e-55	6.79e-53	ENSG00000198074	ENST00000496435	AKR1B10	protein_coding	7	134537613	134541408
ENSG00000101938	3.1893	3.01299	1.8e-41	8.03e-40	ENSG00000101938	ENST00000444321	CHRDL1	protein_coding	X	110676057	110795819
ENSG00000104938	3.18802	-4.06818	1.68e-31	4.75e-30	ENSG00000104938	ENST00000602143	CLEC4M	protein_coding	19	7766594	7769118
ENSG00000261672	3.18745	-4.31693	6.95e-37	2.48e-35	ENSG00000261672	ENST00000561655	RP11-475B2.1	lincRNA	4	173593672	173594556
ENSG00000163518	3.18487	-2.65057	9.76e-49	5.56e-47	ENSG00000163518	ENST00000479869	FCRL4	protein_coding	1	157575569	157580537
ENSG00000106278	3.18264	-1.00549	5.17e-36	1.78e-34	ENSG00000106278	ENST00000474500	PTPRZ1	protein_coding	7	122059374	122061692
ENSG00000163710	3.17773	0.512695	2.33e-40	9.89e-39	ENSG00000163710	ENST00000483454	PCOLCE2	protein_coding	3	142887226	142888927
ENSG00000182156	3.17764	-2.94327	1.32e-31	3.73e-30	ENSG00000182156	ENST00000576512	ENPP7	protein_coding	17	79735541	79739568
ENSG00000149596	3.17493	2.3288	1.74e-70	2.01e-68	ENSG00000149596	ENST00000342272	JPH2	protein_coding	20	44176817	44187093
ENSG00000243290	3.17344	-0.447828	1.65e-35	5.55e-34	ENSG00000243290	ENST00000480492	IGKV1-12	IG_V_gene	2	89040224	89040745
ENSG00000189367	3.17135	-3.83121	2.3e-38	8.9e-37	ENSG00000189367	ENST00000472335	KIAA0408	protein_coding	6	127450046	127454242
ENSG00000204614	3.16844	0.956946	8.73e-83	1.49e-80	ENSG00000204614	ENST00000307859	TRIM40	protein_coding	6	30137010	30148735
ENSG00000168497	3.16768	2.76156	6.01e-103	1.92e-100	ENSG00000168497	ENST00000304141	SDPR	protein_coding	2	191834302	191847255
ENSG00000214100	3.16702	-4.46837	6.42e-66	6.45e-64	ENSG00000214100	ENST00000440031	PLAC9P1	transcribed_unprocessed_pseudogene	2	129923558	129925788
ENSG00000254510	3.1657	-2.04383	1.94e-67	2.05e-65	ENSG00000254510	ENST00000526186	RP11-867G23.10	processed_transcript	11	66410672	66417127
ENSG00000118733	3.16542	-2.84747	1.28e-28	3.11e-27	ENSG00000118733	ENST00000468901	OLFM3	protein_coding	1	101825090	101910154
ENSG00000137872	3.16495	2.7749	2.59e-117	1.2e-114	ENSG00000137872	ENST00000560006	SEMA6D	protein_coding	15	47766580	47770765
ENSG00000250709	3.16167	-4.67999	4.34e-27	9.72e-26	ENSG00000250709	ENST00000511166	CCDC169-SOHLH2	protein_coding	13	36168794	36297842
ENSG00000258987	3.15806	-3.406	2.03e-52	1.29e-50	ENSG00000258987	ENST00000557646	RP11-131H24.4	antisense	14	93939555	93944129
ENSG00000144218	3.15696	0.308892	3.98e-90	8.5e-88	ENSG00000144218	ENST00000483600	AFF3	protein_coding	2	100109845	100142739
ENSG00000145287	3.15278	5.38026	7.44e-74	9.76e-72	ENSG00000145287	ENST00000426923	PLAC8	protein_coding	4	83092861	83114715
ENSG00000164106	3.14952	-0.963573	1.3e-33	4.05e-32	ENSG00000164106	ENST00000512188	SCRG1	protein_coding	4	173388162	173406380
ENSG00000128040	3.14873	-2.03743	3.7e-49	2.13e-47	ENSG00000128040	ENST00000631082	SPINK2	protein_coding	4	56811692	56821742
ENSG00000180287	3.14784	-3.76626	1.24e-32	3.71e-31	ENSG00000180287	ENST00000459864	PLD5	protein_coding	1	242265337	242449425
ENSG00000172260	3.14782	1.84136	1.18e-108	4.36e-106	ENSG00000172260	ENST00000467479	NEGR1	protein_coding	1	71697946	72100917
ENSG00000253549	3.14669	-1.70775	1.3e-83	2.29e-81	ENSG00000253549	ENST00000524052	CA3-AS1	antisense	8	85456623	85463054
ENSG00000185046	3.14651	-1.89596	2.53e-64	2.4e-62	ENSG00000185046	ENST00000329257	ANKS1B	protein_coding	12	99772922	99825391
ENSG00000224321	3.14239	-1.27282	5.21e-137	4.5e-134	ENSG00000224321	ENST00000431782	RPL12P14	processed_pseudogene	1	15792796	15793285
ENSG00000166183	3.13787	0.68593	2.31e-60	1.92e-58	ENSG00000166183	ENST00000551871	ASPG	protein_coding	14	104111621	104112708
ENSG00000138792	3.13729	2.35322	1.41e-110	5.59e-108	ENSG00000138792	ENST00000504100	ENPEP	protein_coding	4	110559108	110565057
ENSG00000256590	3.13726	-4.15769	3.51e-25	7.09e-24	ENSG00000256590	ENST00000535880	TRDV3	TR_V_gene	14	22469041	22469698
ENSG00000251599	3.13655	-4.46416	6.87e-58	5.32e-56	ENSG00000251599	ENST00000508255	RP11-232L2.2	antisense	5	73132008	73150592
ENSG00000253282	3.13621	-4.65817	2.11e-41	9.35e-40	ENSG00000253282	ENST00000524287	KB-1410C5.3	lincRNA	8	101287445	101293783
ENSG00000165186	3.13284	-0.510568	6.09e-36	2.1e-34	ENSG00000165186	ENST00000456522	PTCHD1	protein_coding	X	23335069	23393108
ENSG00000197476	3.12757	-2.12839	4.09e-33	1.25e-31	ENSG00000197476	ENST00000563488	RP11-170L3.7	processed_pseudogene	16	31962063	31962381
ENSG00000171227	3.1274	3.92978	1.35e-123	7.71e-121	ENSG00000171227	ENST00000465296	TMEM37	protein_coding	2	119432090	119437547
ENSG00000187824	3.12699	1.40731	1.82e-130	1.24e-127	ENSG00000187824	ENST00000581949	TMEM220	protein_coding	17	10715430	10725119
ENSG00000179314	3.12414	2.62098	1.07e-82	1.81e-80	ENSG00000179314	ENST00000576947	WSCD1	protein_coding	17	6081882	6090361
ENSG00000267405	3.12364	-3.05603	3.44e-38	1.32e-36	ENSG00000267405	ENST00000591137	CTC-296K1.4	lincRNA	17	44794747	44797783
ENSG00000224466	3.12349	-4.6547	2.91e-24	5.58e-23	ENSG00000224466	ENST00000441182	CDCA4P2	processed_pseudogene	1	86552625	86553342
ENSG00000273664	3.1233	-4.74966	2.84e-28	6.77e-27	ENSG00000273664	ENST00000617349	RP11-2N1.3	lincRNA	18	59700523	59700946
ENSG00000202344	3.12306	-4.72586	4.02e-29	1.01e-27	ENSG00000202344	ENST00000365474	RN7SKP208	misc_RNA	2	55951654	55952014
ENSG00000113327	3.12253	-3.00109	6.77e-22	1.12e-20	ENSG00000113327	ENST00000638253	GABRG2	protein_coding	5	162128366	162153787
ENSG00000146090	3.1218	-2.66965	1.18e-42	5.46e-41	ENSG00000146090	ENST00000519883	RASGEF1C	protein_coding	5	180118832	180135312
ENSG00000156920	3.12022	-4.0249	1.71e-16	1.98e-15	ENSG00000156920	ENST00000394141	ADGRG4	protein_coding	X	136306021	136416684
ENSG00000171403	3.11725	-3.57295	3.9e-38	1.49e-36	ENSG00000171403	ENST00000588431	KRT9	protein_coding	17	41566104	41572053
ENSG00000184672	3.11709	-3.8408	6.45e-25	1.28e-23	ENSG00000184672	ENST00000518065	RALYL	protein_coding	8	84872482	84921482
ENSG00000065609	3.11252	-2.18272	1.77e-35	5.97e-34	ENSG00000065609	ENST00000523199	SNAP91	protein_coding	6	83686829	83708888
ENSG00000272180	3.11135	-4.03039	1.41e-42	6.5e-41	ENSG00000272180	ENST00000606639	RP11-481J13.1	lincRNA	2	55952158	56181652
ENSG00000138650	3.1109	-2.3991	3.5e-40	1.47e-38	ENSG00000138650	ENST00000511112	PCDH10	protein_coding	4	133154893	133208606
ENSG00000271615	3.10797	-2.97364	5.56e-44	2.69e-42	ENSG00000271615	ENST00000603793	ACTG1P22	transcribed_processed_pseudogene	2	57764954	57766052
ENSG00000198417	3.10448	3.15153	3.93e-110	1.51e-107	ENSG00000198417	ENST00000567672	MT1F	protein_coding	16	56659234	56660698
ENSG00000144290	3.10415	-0.48954	8.91e-36	3.04e-34	ENSG00000144290	ENST00000421911	SLC4A10	protein_coding	2	161624461	161983359
ENSG00000137441	3.09784	-2.17644	3.08e-67	3.23e-65	ENSG00000137441	ENST00000509331	FGFBP2	protein_coding	4	15960248	15969309
ENSG00000141052	3.09546	2.07073	3.01e-71	3.53e-69	ENSG00000141052	ENST00000443061	MYOCD	protein_coding	17	12744351	12765329
ENSG00000177675	3.0947	2.47541	2.01e-116	9.02e-114	ENSG00000177675	ENST00000543276	CD163L1	protein_coding	12	7432709	7479897
ENSG00000225698	3.08881	2.53411	2.15e-37	7.86e-36	ENSG00000225698	ENST00000433072	IGHV3-72	IG_V_gene	14	106790694	106791233
ENSG00000234575	3.08691	-4.72308	3.82e-32	1.12e-30	ENSG00000234575	ENST00000413075	CTSLP8	unprocessed_pseudogene	9	87844152	87847314
ENSG00000134201	3.08531	0.0922737	1.46e-114	6.23e-112	ENSG00000134201	ENST00000483153	GSTM5	protein_coding	1	109714616	109717631
ENSG00000184601	3.08336	-2.93524	1.79e-17	2.21e-16	ENSG00000184601	ENST00000410013	C14orf180	protein_coding	14	104581141	104589808
ENSG00000107518	3.07662	-0.864649	8.38e-47	4.51e-45	ENSG00000107518	ENST00000449616	ATRNL1	protein_coding	10	115909351	115944959
ENSG00000232070	3.07629	0.22956	1.48e-125	8.94e-123	ENSG00000232070	ENST00000553744	TMEM253	protein_coding	14	21102383	21102694
ENSG00000184908	3.07621	-2.9248	8.61e-49	4.92e-47	ENSG00000184908	ENST00000431772	CLCNKB	protein_coding	1	16052323	16057308
ENSG00000179284	3.07367	-2.51276	1.34e-65	1.33e-63	ENSG00000179284	ENST00000317060	DAND5	protein_coding	19	12969482	12974762
ENSG00000158246	3.07362	0.567957	2.07e-80	3.25e-78	ENSG00000158246	ENST00000289166	FAM46B	protein_coding	1	27005020	27012836
ENSG00000171446	3.0732	-4.43774	1.13e-39	4.62e-38	ENSG00000171446	ENST00000301656	KRT27	protein_coding	17	40776808	40782534
ENSG00000225986	3.07115	-1.48745	2.12e-71	2.51e-69	ENSG00000225986	ENST00000442226	UBXN10-AS1	antisense	1	20184242	20186486
ENSG00000248767	3.06977	-4.56779	1.3e-39	5.34e-38	ENSG00000248767	ENST00000510017	WI2-2373I1.1	protein_coding	7	291344	294422
ENSG00000154645	3.06778	-1.16881	1.72e-56	1.27e-54	ENSG00000154645	ENST00000338326	CHODL	protein_coding	21	18256502	18267365
ENSG00000270472	3.06754	-2.00412	3.93e-35	1.31e-33	ENSG00000270472	ENST00000558425	IGHV3OR16-9	IG_V_gene	16	32066065	32066352
ENSG00000100721	3.06747	-0.358377	5.42e-24	1.02e-22	ENSG00000100721	ENST00000555202	TCL1A	protein_coding	14	95711447	95714130
ENSG00000251546	3.06555	-1.44118	3.63e-25	7.33e-24	ENSG00000251546	ENST00000448155	IGKV1D-39	IG_V_gene	2	89862482	89862981
ENSG00000166816	3.06507	3.38243	9.65e-91	2.11e-88	ENSG00000166816	ENST00000569876	LDHD	protein_coding	16	75114526	75116755
ENSG00000072195	3.06425	2.55355	1.09e-59	8.92e-58	ENSG00000072195	ENST00000475104	SPEG	protein_coding	2	219497691	219498287
ENSG00000196990	3.06382	-2.00242	1.65e-45	8.46e-44	ENSG00000196990	ENST00000496132	FAM163B	protein_coding	9	133578957	133586197
ENSG00000264016	3.06353	-2.64634	1.55e-85	2.87e-83	ENSG00000264016	ENST00000579367	CTC-297N7.9	lincRNA	17	10768173	10768989
ENSG00000149294	3.06333	1.88753	2.96e-91	6.72e-89	ENSG00000149294	ENST00000533226	NCAM1	protein_coding	11	113269969	113275282
ENSG00000225413	3.06305	-4.69911	8.74e-30	2.26e-28	ENSG00000225413	ENST00000432249	AP000345.4	lincRNA	22	23512494	23513602
ENSG00000253958	3.06222	3.98357	3.77e-149	4.85e-146	ENSG00000253958	ENST00000519106	CLDN23	protein_coding	8	8701938	8704106
ENSG00000146352	3.05827	-3.07419	2.43e-28	5.83e-27	ENSG00000146352	ENST00000368438	CLVS2	protein_coding	6	122996689	123064467
ENSG00000174279	3.05601	-2.93781	3.42e-29	8.6e-28	ENSG00000174279	ENST00000308618	EVX2	protein_coding	2	176077472	176083913
ENSG00000235295	3.05415	-4.09309	2.06e-42	9.43e-41	ENSG00000235295	ENST00000443243	LINC01634	lincRNA	22	18029385	18037968
ENSG00000239975	3.05139	-2.80867	6.28e-25	1.25e-23	ENSG00000239975	ENST00000611734	IGKV1D-33	IG_V_gene	2	89914261	89916052
ENSG00000168314	3.0508	-2.88384	1.29e-72	1.62e-70	ENSG00000168314	ENST00000479860	MOBP	protein_coding	3	39502215	39524556
ENSG00000267505	3.04992	-2.67285	1.81e-38	7.03e-37	ENSG00000267505	ENST00000585620	CTC-296K1.3	lincRNA	17	44793199	44794474
ENSG00000104888	3.04882	-1.66345	2.66e-98	7.44e-96	ENSG00000104888	ENST00000598018	SLC17A7	protein_coding	19	49433259	49438314
ENSG00000225380	3.0488	-3.92153	3.89e-30	1.02e-28	ENSG00000225380	ENST00000431378	IGKV1OR9-2	IG_V_pseudogene	9	40641841	40642117
ENSG00000271952	3.04698	-3.29587	1.83e-43	8.68e-42	ENSG00000271952	ENST00000607419	LINC01954	lincRNA	2	10878269	10885118
ENSG00000258216	3.04452	-4.30903	2.17e-29	5.51e-28	ENSG00000258216	ENST00000549551	RP11-654D12.2	lincRNA	12	89919692	89989289
ENSG00000141574	3.04442	4.60611	3.65e-83	6.29e-81	ENSG00000141574	ENST00000581954	SECTM1	protein_coding	17	82324853	82328506
ENSG00000163285	3.04237	-4.45107	1.71e-21	2.75e-20	ENSG00000163285	ENST00000295452	GABRG1	protein_coding	4	46035769	46124081
ENSG00000100628	3.04218	2.01803	5.54e-87	1.06e-84	ENSG00000100628	ENST00000555374	ASB2	protein_coding	14	93968255	93976739
ENSG00000207296	3.03889	-3.63279	3.96e-60	3.28e-58	ENSG00000207296	ENST00000384566	RNU6-140P	snRNA	19	38797002	38797109
ENSG00000250566	3.03484	-4.32846	5.92e-21	9.19e-20	ENSG00000250566	ENST00000509021	UGT2B29P	unprocessed_pseudogene	4	68509441	68517647
ENSG00000260173	3.03107	-3.41507	1.68e-76	2.37e-74	ENSG00000260173	ENST00000568984	RP11-2I17.4	antisense	15	72140504	72155459
ENSG00000146151	3.02898	-2.88529	1.59e-75	2.19e-73	ENSG00000146151	ENST00000515546	HMGCLL1	protein_coding	6	55516568	55579166
ENSG00000211937	3.02866	0.909755	1.73e-30	4.63e-29	ENSG00000211937	ENST00000390597	IGHV2-5	IG_V_gene	14	106037902	106038365
ENSG00000136457	3.02806	0.0929365	6.91e-91	1.53e-88	ENSG00000136457	ENST00000258969	CHAD	protein_coding	17	50464499	50468906
ENSG00000182566	3.02746	-2.00934	1.96e-39	7.96e-38	ENSG00000182566	ENST00000598081	CLEC4G	protein_coding	19	7731039	7732205
ENSG00000170482	3.02603	1.16332	2.87e-77	4.13e-75	ENSG00000170482	ENST00000508270	SLC23A1	protein_coding	5	139381913	139384553
ENSG00000167701	3.02416	3.42461	5.41e-68	5.78e-66	ENSG00000167701	ENST00000394955	GPT	protein_coding	8	144504082	144507171
ENSG00000198597	3.02254	-1.28006	2.2e-61	1.89e-59	ENSG00000198597	ENST00000592773	ZNF536	protein_coding	19	30549346	30713538
ENSG00000224318	3.02239	-3.99433	1.45e-51	8.98e-50	ENSG00000224318	ENST00000452919	CHL1-AS2	processed_transcript	3	195758	197341
ENSG00000177108	3.02217	-3.45682	1.89e-22	3.24e-21	ENSG00000177108	ENST00000555327	ZDHHC22	protein_coding	14	77139617	77142734
ENSG00000123119	3.02168	-0.504185	5.84e-62	5.13e-60	ENSG00000123119	ENST00000521366	NECAB1	protein_coding	8	90940522	90957847
ENSG00000114771	3.0205	-0.337375	1.21e-30	3.27e-29	ENSG00000114771	ENST00000488869	AADAC	protein_coding	3	151814073	151824860
ENSG00000095303	3.02013	3.91779	2.59e-141	2.54e-138	ENSG00000095303	ENST00000373698	PTGS1	protein_coding	9	122375322	122395702
ENSG00000223573	3.01988	0.0398172	1.14e-51	7.11e-50	ENSG00000223573	ENST00000587632	TINCR	protein_coding	19	5561632	5567831
ENSG00000105696	3.01814	-1.08936	1.69e-51	1.04e-49	ENSG00000105696	ENST00000594709	TMEM59L	protein_coding	19	18615976	18618454
ENSG00000199488	3.01686	-4.14231	3.44e-19	4.75e-18	ENSG00000199488	ENST00000362618	RNU1-70P	snRNA	3	170994870	170995033
ENSG00000149591	3.0142	7.68224	6.73e-71	7.82e-69	ENSG00000149591	ENST00000529622	TAGLN	protein_coding	11	117203144	117204405
ENSG00000198624	3.01334	4.08331	1.95e-135	1.61e-132	ENSG00000198624	ENST00000519740	CCDC69	protein_coding	5	151215566	151224092
ENSG00000254139	3.01258	-4.45919	7.01e-39	2.77e-37	ENSG00000254139	ENST00000518934	CTD-2339F6.1	lincRNA	8	57746149	57750199
ENSG00000137634	3.01085	4.66854	7.31e-37	2.61e-35	ENSG00000137634	ENST00000375478	NXPE4	protein_coding	11	114570932	114595762
ENSG00000104921	3.00695	-0.792067	1.1e-31	3.14e-30	ENSG00000104921	ENST00000593418	FCER2	protein_coding	19	7690487	7700084
ENSG00000158458	3.00454	-2.23174	3.16e-68	3.4e-66	ENSG00000158458	ENST00000518130	NRG2	protein_coding	5	139869538	139904310
ENSG00000167723	3.00399	0.447291	1.9e-72	2.34e-70	ENSG00000167723	ENST00000574773	TRPV3	protein_coding	17	3552211	3557806
ENSG00000166405	2.99992	-1.54491	1.77e-47	9.73e-46	ENSG00000166405	ENST00000419822	RIC3	protein_coding	11	8139054	8169025
ENSG00000231292	2.99751	0.427437	1.04e-38	4.07e-37	ENSG00000231292	ENST00000453673	IGKV1OR2-108	IG_V_gene	2	113406396	113406872
ENSG00000152034	2.99655	-4.53426	1.63e-21	2.63e-20	ENSG00000152034	ENST00000369212	MCHR2	protein_coding	6	99920752	99994247
ENSG00000105737	2.99563	-0.0102326	2.45e-68	2.65e-66	ENSG00000105737	ENST00000594528	GRIK5	protein_coding	19	42021331	42065805
ENSG00000259459	2.99521	-0.128103	2.2e-49	1.27e-47	ENSG00000259459	ENST00000559821	RP11-321G12.1	lincRNA	15	63390230	63438320
ENSG00000141668	2.99424	-1.57328	9.17e-68	9.77e-66	ENSG00000141668	ENST00000582667	CBLN2	protein_coding	18	72620468	72631081
ENSG00000173175	2.99272	2.16667	2.48e-71	2.92e-69	ENSG00000173175	ENST00000470367	ADCY5	protein_coding	3	123352450	123419209
ENSG00000171303	2.99182	-0.246448	5.29e-41	2.3e-39	ENSG00000171303	ENST00000302909	KCNK3	protein_coding	2	26692751	26733420
ENSG00000179270	2.99016	-4.45991	5.74e-22	9.56e-21	ENSG00000179270	ENST00000331664	C2orf71	protein_coding	2	29061692	29074261
ENSG00000254529	2.9899	-4.77482	3.32e-23	5.98e-22	ENSG00000254529	ENST00000524957	RP11-583F24.7	unprocessed_pseudogene	11	18863558	18864509
ENSG00000231165	2.98841	-4.59888	1.35e-29	3.46e-28	ENSG00000231165	ENST00000432077	TRBV26OR9-2	TR_V_pseudogene	9	33695767	33696059
ENSG00000256612	2.98526	-0.574602	1.16e-56	8.67e-55	ENSG00000256612	ENST00000600518	CYP2B7P	transcribed_unprocessed_pseudogene	19	40944143	40949345
ENSG00000136842	2.98471	0.524252	1.01e-68	1.11e-66	ENSG00000136842	ENST00000375175	TMOD1	protein_coding	9	97555435	97601254
ENSG00000154258	2.98324	-0.196657	1.72e-60	1.44e-58	ENSG00000154258	ENST00000585714	ABCA9	protein_coding	17	69049318	69060949
ENSG00000241635	2.9812	-0.921003	4.53e-27	1.01e-25	ENSG00000241635	ENST00000360418	UGT1A1	protein_coding	2	233760288	233771615
ENSG00000153002	2.97203	-1.82441	6.99e-17	8.29e-16	ENSG00000153002	ENST00000476847	CPB1	protein_coding	3	148857527	148860183
ENSG00000270187	2.96834	-3.40905	1.32e-25	2.73e-24	ENSG00000270187	ENST00000604120	IGKV1OR2-11	IG_V_pseudogene	2	97386082	97386368
ENSG00000183695	2.96748	-4.57062	1.67e-19	2.35e-18	ENSG00000183695	ENST00000329773	MRGPRX2	protein_coding	11	19054455	19060681
ENSG00000147576	2.96743	-0.945933	2.24e-127	1.42e-124	ENSG00000147576	ENST00000466739	ADHFE1	protein_coding	8	66459524	66468664
ENSG00000223462	2.96469	-3.84015	3.3e-48	1.86e-46	ENSG00000223462	ENST00000425541	RP11-285G1.9	lincRNA	10	44937508	44955725
ENSG00000111732	2.96464	-3.08509	9.4e-23	1.64e-21	ENSG00000111732	ENST00000545512	AICDA	protein_coding	12	8604285	8607016
ENSG00000150361	2.96397	-4.53465	9.7e-21	1.48e-19	ENSG00000150361	ENST00000545028	KLHL1	protein_coding	13	69700594	70108493
ENSG00000230393	2.96032	-4.44273	4.2e-36	1.46e-34	ENSG00000230393	ENST00000434301	AC092667.2	antisense	2	100104919	100107504
ENSG00000268861	2.96021	-4.05271	3.96e-31	1.09e-29	ENSG00000268861	ENST00000617428	CTD-2207O23.3	protein_coding	19	7382834	7472477
ENSG00000158887	2.95871	0.15201	2.28e-124	1.33e-121	ENSG00000158887	ENST00000488271	MPZ	protein_coding	1	161305695	161306190
ENSG00000237457	2.95827	-3.51642	6.39e-18	8.1e-17	ENSG00000237457	ENST00000424735	LINC01351	lincRNA	1	190479006	190480735
ENSG00000152214	2.95763	-4.64167	3.08e-25	6.24e-24	ENSG00000152214	ENST00000594852	RIT2	protein_coding	18	42923365	42974095
ENSG00000124253	2.95719	5.4861	6.25e-55	4.38e-53	ENSG00000124253	ENST00000485958	PCK1	protein_coding	20	57564084	57565392
ENSG00000142973	2.95379	-1.53902	4.22e-53	2.74e-51	ENSG00000142973	ENST00000497005	CYP4B1	protein_coding	1	46817048	46819015
ENSG00000211647	2.9534	-2.40173	9.61e-29	2.36e-27	ENSG00000211647	ENST00000390293	IGLV5-48	IG_V_gene	22	22352940	22353433
ENSG00000145242	2.95156	-3.29483	4.74e-41	2.07e-39	ENSG00000145242	ENST00000511294	EPHA5	protein_coding	4	65330561	65670495
ENSG00000156687	2.94998	-2.65822	1.54e-41	6.88e-40	ENSG00000156687	ENST00000449677	UNC5D	protein_coding	8	35724151	35791310
ENSG00000162631	2.94728	-1.85095	1.04e-27	2.39e-26	ENSG00000162631	ENST00000477948	NTNG1	protein_coding	1	107260803	107334023
ENSG00000152580	2.94722	0.119307	8.91e-57	6.65e-55	ENSG00000152580	ENST00000495443	IGSF10	protein_coding	3	151436541	151440771
ENSG00000164270	2.94608	-0.433893	5.75e-38	2.16e-36	ENSG00000164270	ENST00000520086	HTR4	protein_coding	5	148628451	148665644
ENSG00000164120	2.94607	4.85298	6.24e-76	8.7e-74	ENSG00000164120	ENST00000504433	HPGD	protein_coding	4	174506743	174522499
ENSG00000226094	2.94382	-4.57626	3.5e-26	7.48e-25	ENSG00000226094	ENST00000441388	RPL7P3	processed_pseudogene	20	62572671	62573384
ENSG00000120907	2.94324	-3.26855	3.09e-46	1.63e-44	ENSG00000120907	ENST00000518810	ADRA1A	protein_coding	8	26853730	26854651
ENSG00000064655	2.94308	1.75486	1.18e-45	6.07e-44	ENSG00000064655	ENST00000475856	EYA2	protein_coding	20	47089239	47096080
ENSG00000242611	2.943	-3.15172	7.72e-42	3.5e-40	ENSG00000242611	ENST00000478759	AC093627.8	lincRNA	7	77038	81178
ENSG00000280143	2.94159	1.95069	5.09e-66	5.12e-64	ENSG00000280143	ENST00000624094	AP000892.6	TEC	11	117204967	117210292
ENSG00000176641	2.94062	2.53964	9.23e-112	3.76e-109	ENSG00000176641	ENST00000588396	RNF152	protein_coding	18	61888125	61894247
ENSG00000250978	2.9402	-4.46836	2e-23	3.65e-22	ENSG00000250978	ENST00000515184	RP11-357D18.1	processed_transcript	5	67465035	67475592
ENSG00000133083	2.93982	0.72051	3.97e-61	3.4e-59	ENSG00000133083	ENST00000379892	DCLK1	protein_coding	13	35849923	36131306
ENSG00000197992	2.93786	-2.39995	5.92e-72	7.08e-70	ENSG00000197992	ENST00000538482	CLEC9A	protein_coding	12	10060599	10063182
ENSG00000261472	2.93664	-4.70331	1.98e-26	4.3e-25	ENSG00000261472	ENST00000569938	RP11-467I17.1	lincRNA	16	79505603	79516293
ENSG00000235535	2.93659	-4.59104	2.58e-16	2.95e-15	ENSG00000235535	ENST00000625415	RP11-532N4.2	antisense	6	123439709	123488921
ENSG00000019102	2.93617	4.58304	2.86e-37	1.04e-35	ENSG00000019102	ENST00000403470	VSIG2	protein_coding	11	124748106	124752193
ENSG00000211642	2.93544	2.26616	5.59e-25	1.11e-23	ENSG00000211642	ENST00000390287	IGLV10-54	IG_V_gene	22	22214794	22215270
ENSG00000265243	2.93488	-4.55109	6.13e-21	9.5e-20	ENSG00000265243	ENST00000584002	IGLJCOR18	IG_C_pseudogene	18	3394889	3395312
ENSG00000169313	2.93431	-1.83712	6.29e-56	4.55e-54	ENSG00000169313	ENST00000468596	P2RY12	protein_coding	3	151338158	151340853
ENSG00000237949	2.932	-4.66863	2.38e-27	5.38e-26	ENSG00000237949	ENST00000432535	LINC00844	lincRNA	10	58999626	59001543
ENSG00000204776	2.93192	-4.23735	1.25e-32	3.73e-31	ENSG00000204776	ENST00000446944	IGKV1OR-3	IG_V_pseudogene	9	65770955	65771434
ENSG00000236120	2.93037	-3.15722	1.57e-56	1.17e-54	ENSG00000236120	ENST00000422914	RP11-733O18.1	lincRNA	X	5653421	5726305
ENSG00000279542	2.92894	-4.72927	2.06e-30	5.5e-29	ENSG00000279542	ENST00000623289	RP11-963H4.6	TEC	17	10821901	10822243
ENSG00000127129	2.92864	-0.00767837	8.91e-60	7.29e-58	ENSG00000127129	ENST00000460255	EDN2	protein_coding	1	41479454	41484085
ENSG00000166391	2.92794	4.15096	1.14e-54	7.87e-53	ENSG00000166391	ENST00000624180	MOGAT2	protein_coding	11	75731003	75732958
ENSG00000228216	2.92469	-4.00281	9.57e-33	2.87e-31	ENSG00000228216	ENST00000427745	RP11-367F23.1	lincRNA	9	90957260	90965393
ENSG00000214797	2.92407	-3.88369	1.46e-33	4.53e-32	ENSG00000214797	ENST00000399003	RP11-1036E20.9	lincRNA	11	59268876	59284033
ENSG00000186487	2.9237	-3.58431	2.01e-24	3.89e-23	ENSG00000186487	ENST00000460585	MYT1L	protein_coding	2	2303483	2331260
ENSG00000235321	2.92291	-4.28695	4.84e-27	1.08e-25	ENSG00000235321	ENST00000432133	AC007556.3	antisense	2	169100743	169101210
ENSG00000184434	2.92172	4.24729	3.73e-81	5.98e-79	ENSG00000184434	ENST00000482770	LRRC19	protein_coding	9	26995541	26997769
ENSG00000171916	2.92104	1.60216	3e-45	1.53e-43	ENSG00000171916	ENST00000578450	LGALS9C	protein_coding	17	18492169	18492739
ENSG00000248309	2.92101	-2.6938	1.11e-54	7.68e-53	ENSG00000248309	ENST00000508742	MEF2C-AS1	antisense	5	89418807	89466398
ENSG00000211652	2.92072	2.10851	1.21e-31	3.44e-30	ENSG00000211652	ENST00000390298	IGLV7-43	IG_V_gene	22	22395018	22395489
ENSG00000242371	2.92065	-0.905413	6.81e-26	1.44e-24	ENSG00000242371	ENST00000498574	IGKV1-39	IG_V_gene	2	89319625	89320146
ENSG00000234323	2.91909	-4.19769	1.45e-42	6.65e-41	ENSG00000234323	ENST00000636028	LINC01505	lincRNA	9	106698021	106740875
ENSG00000105398	2.9167	-0.268448	5.38e-18	6.86e-17	ENSG00000105398	ENST00000222002	SULT2A1	protein_coding	19	47870466	47886397
ENSG00000257859	2.91504	-3.28791	4.52e-55	3.18e-53	ENSG00000257859	ENST00000547465	CASC18	lincRNA	12	105706774	105742229
ENSG00000112276	2.91218	0.820561	1.38e-85	2.56e-83	ENSG00000112276	ENST00000446408	BVES	protein_coding	6	105100831	105136348
ENSG00000165061	2.90946	-3.495	6.91e-28	1.61e-26	ENSG00000165061	ENST00000523823	ZMAT4	protein_coding	8	40808523	40884944
ENSG00000144191	2.90627	-0.815733	2.48e-24	4.78e-23	ENSG00000144191	ENST00000393503	CNGA3	protein_coding	2	98379901	98389772
ENSG00000234685	2.90571	-3.4772	7.3e-25	1.44e-23	ENSG00000234685	ENST00000417358	NUS1P2	processed_pseudogene	13	22915651	22916523
ENSG00000167676	2.90524	3.24217	4.88e-24	9.23e-23	ENSG00000167676	ENST00000633942	PLIN4	protein_coding	19	4502192	4518465
ENSG00000018236	2.90512	0.235281	2.16e-35	7.26e-34	ENSG00000018236	ENST00000548481	CNTN1	protein_coding	12	41029114	41070241
ENSG00000119919	2.90302	1.62795	6.67e-106	2.27e-103	ENSG00000119919	ENST00000622383	NKX2-3	protein_coding	10	99532953	99536521
ENSG00000152779	2.90268	-3.02247	1.09e-65	1.09e-63	ENSG00000152779	ENST00000475682	SLC16A12	protein_coding	10	89462503	89556641
ENSG00000254609	2.9024	-3.70384	1.6e-18	2.11e-17	ENSG00000254609	ENST00000526173	RP11-719K4.3	unprocessed_pseudogene	16	14727282	14733347
ENSG00000146013	2.89932	-0.26896	3.85e-44	1.88e-42	ENSG00000146013	ENST00000378362	GFRA3	protein_coding	5	138252382	138274565
ENSG00000167791	2.89524	-4.73139	4.41e-21	6.9e-20	ENSG00000167791	ENST00000636477	CABP2	protein_coding	11	67518954	67524517
ENSG00000113396	2.8951	-2.63822	2.68e-33	8.25e-32	ENSG00000113396	ENST00000506176	SLC27A6	protein_coding	5	128965528	129033282
ENSG00000253647	2.89399	-4.38721	2.6e-31	7.25e-30	ENSG00000253647	ENST00000518387	CTD-2270F17.1	antisense	5	170389493	170422844
ENSG00000138615	2.89287	2.29258	9.41e-33	2.82e-31	ENSG00000138615	ENST00000261883	CILP	protein_coding	15	65194758	65211488
ENSG00000132185	2.88631	-0.272438	1.61e-41	7.19e-40	ENSG00000132185	ENST00000470841	FCRLA	protein_coding	1	161710289	161714352
ENSG00000118160	2.87468	-0.336538	1.55e-37	5.71e-36	ENSG00000118160	ENST00000597014	SLC8A2	protein_coding	19	47465735	47471893
ENSG00000160712	2.87448	3.47198	1.18e-164	2.27e-161	ENSG00000160712	ENST00000502679	IL6R	protein_coding	1	154454109	154465248
ENSG00000114455	2.8739	4.84553	1.94e-79	2.95e-77	ENSG00000114455	ENST00000482099	HHLA2	protein_coding	3	108353656	108378285
ENSG00000233308	2.87379	-4.01409	1.02e-36	3.63e-35	ENSG00000233308	ENST00000430375	OSTN-AS1	antisense	3	191213291	191234605
ENSG00000169618	2.87066	-3.78227	1.05e-40	4.51e-39	ENSG00000169618	ENST00000303786	PROKR1	protein_coding	2	68643589	68658247
ENSG00000230164	2.87059	-4.68241	1.76e-31	4.96e-30	ENSG00000230164	ENST00000419416	MAS1LP1	unprocessed_pseudogene	6	29475025	29476071
ENSG00000235209	2.86795	-3.59233	1.7e-40	7.27e-39	ENSG00000235209	ENST00000450216	CTA-150C2.13	lincRNA	22	38921227	38924708
ENSG00000229619	2.86427	1.49445	2.97e-101	8.95e-99	ENSG00000229619	ENST00000445466	MBNL1-AS1	antisense	3	152268184	152269546
ENSG00000188828	2.86409	-1.64495	4.99e-46	2.62e-44	ENSG00000188828	ENST00000469567	GLRA4	protein_coding	X	103719514	103722211
ENSG00000239862	2.86292	-4.41055	1.55e-24	3.01e-23	ENSG00000239862	ENST00000465170	IGKV1-37	IG_V_gene	2	89297264	89297785
ENSG00000163586	2.8611	8.48228	1.22e-40	5.23e-39	ENSG00000163586	ENST00000472846	FABP1	protein_coding	2	88125912	88128059
ENSG00000159197	2.85959	-2.99865	4.54e-76	6.37e-74	ENSG00000159197	ENST00000290310	KCNE2	protein_coding	21	34364024	34371389
ENSG00000132514	2.85944	1.33021	2.15e-62	1.91e-60	ENSG00000132514	ENST00000571624	CLEC10A	protein_coding	17	7078484	7080244
ENSG00000263489	2.85837	-4.77714	9.68e-20	1.39e-18	ENSG00000263489	ENST00000577329	CTC-264K15.6	lincRNA	17	63972920	63989422
ENSG00000187714	2.8578	-3.21446	3.47e-18	4.48e-17	ENSG00000187714	ENST00000374115	SLC18A3	protein_coding	10	49610301	49612720
ENSG00000156298	2.85696	3.72139	9.81e-92	2.27e-89	ENSG00000156298	ENST00000419600	TSPAN7	protein_coding	X	38666096	38688920
ENSG00000241684	2.85514	-1.98815	1.9e-48	1.07e-46	ENSG00000241684	ENST00000481312	ADAMTS9-AS2	antisense	3	64685128	65011468
ENSG00000229224	2.85463	-4.78835	1.11e-24	2.17e-23	ENSG00000229224	ENST00000446073	AC105398.3	antisense	2	29096843	29097525
ENSG00000118515	2.85299	5.14124	4.62e-133	3.47e-130	ENSG00000118515	ENST00000533224	SGK1	protein_coding	6	134262038	134318112
ENSG00000079308	2.85065	6.303	4.67e-70	5.3e-68	ENSG00000079308	ENST00000465306	TNS1	protein_coding	2	217986740	217991029
ENSG00000172938	2.84399	-4.64795	2.54e-18	3.31e-17	ENSG00000172938	ENST00000309106	MRGPRD	protein_coding	11	68980021	68980986
ENSG00000082293	2.8437	-3.02966	5.3e-32	1.54e-30	ENSG00000082293	ENST00000455415	COL19A1	protein_coding	6	70121880	70131203
ENSG00000271402	2.84325	-4.6637	7.16e-30	1.86e-28	ENSG00000271402	ENST00000605025	IGKV2OR2-2	IG_V_pseudogene	2	97050729	97051028
ENSG00000259178	2.84212	-4.77593	5.46e-25	1.09e-23	ENSG00000259178	ENST00000558343	CTD-2184D3.3	lincRNA	15	52082302	52086574
ENSG00000261469	2.84018	-1.88879	4.24e-98	1.18e-95	ENSG00000261469	ENST00000564147	RP11-96D1.6	sense_intronic	16	68236845	68237667
ENSG00000229694	2.83925	-3.36757	2.71e-33	8.32e-32	ENSG00000229694	ENST00000421595	LINC00484	lincRNA	9	91182057	91182717
ENSG00000172461	2.83815	-3.58666	1.88e-11	1.46e-10	ENSG00000172461	ENST00000302103	FUT9	protein_coding	6	96015984	96215612
ENSG00000254547	2.83674	-4.15827	4.21e-14	4.09e-13	ENSG00000254547	ENST00000533973	RP11-738O11.13	unprocessed_pseudogene	11	55867569	55874537
ENSG00000211611	2.83472	0.500881	2.7e-29	6.84e-28	ENSG00000211611	ENST00000390256	IGKV6-21	IG_V_gene	2	89159751	89160366
ENSG00000088386	2.83397	2.07611	1.84e-29	4.69e-28	ENSG00000088386	ENST00000376494	SLC15A1	protein_coding	13	98720527	98726567
ENSG00000238837	2.83355	-4.44507	6.77e-34	2.13e-32	ENSG00000238837	ENST00000492416	LINC02031	lincRNA	3	182644214	182655880
ENSG00000174576	2.83252	-3.17479	1.05e-45	5.44e-44	ENSG00000174576	ENST00000524617	NPAS4	protein_coding	11	66422884	66423845
ENSG00000257275	2.8315	-3.77333	1.34e-16	1.56e-15	ENSG00000257275	ENST00000556386	RP11-164H13.1	antisense	14	95715480	95757656
ENSG00000234336	2.83064	-3.93226	1.51e-46	8.06e-45	ENSG00000234336	ENST00000444500	JAZF1-AS1	antisense	7	28239884	28243917
ENSG00000277586	2.83006	-0.0423169	1.67e-22	2.88e-21	ENSG00000277586	ENST00000619417	NEFL	protein_coding	8	24952380	24956612
ENSG00000244474	2.8281	-4.40041	2.03e-14	2.02e-13	ENSG00000244474	ENST00000450233	UGT1A4	protein_coding	2	233718821	233773006
ENSG00000213424	2.8278	-3.54597	3.03e-32	8.88e-31	ENSG00000213424	ENST00000580719	KRT222	protein_coding	17	40660158	40665181
ENSG00000065320	2.82707	2.19973	3.79e-88	7.54e-86	ENSG00000065320	ENST00000436734	NTN1	protein_coding	17	9162935	9183676
ENSG00000249797	2.82702	-4.42079	7.71e-36	2.64e-34	ENSG00000249797	ENST00000509367	LINC02147	lincRNA	5	118187467	118266035
ENSG00000168903	2.82386	3.53629	1.13e-57	8.66e-56	ENSG00000168903	ENST00000342868	BTNL3	protein_coding	5	180988845	181006727
ENSG00000163145	2.82323	0.164699	1.5e-51	9.27e-50	ENSG00000163145	ENST00000444304	C1QTNF7	protein_coding	4	15427789	15443136
ENSG00000133878	2.82219	-1.79751	3.9e-50	2.32e-48	ENSG00000133878	ENST00000522982	DUSP26	protein_coding	8	33593532	33597807
ENSG00000240654	2.82069	-2.93481	1.06e-61	9.25e-60	ENSG00000240654	ENST00000332018	C1QTNF9	protein_coding	13	24309578	24322535
ENSG00000165192	2.82023	-4.23316	4.3e-31	1.19e-29	ENSG00000165192	ENST00000485437	ASB11	protein_coding	X	15283506	15315605
ENSG00000211933	2.81745	-0.0652837	7.29e-27	1.61e-25	ENSG00000211933	ENST00000390593	IGHV6-1	IG_V_gene	14	105939756	105940253
ENSG00000174407	2.81712	-4.46927	5.68e-27	1.26e-25	ENSG00000174407	ENST00000370523	MIR1-1HG	antisense	20	62553561	62570764
ENSG00000228962	2.81325	-4.03727	3.7e-58	2.88e-56	ENSG00000228962	ENST00000426643	HCG23	antisense	6	32390510	32393686
ENSG00000265369	2.81315	-3.39415	1.42e-22	2.46e-21	ENSG00000265369	ENST00000579458	PCAT18	lincRNA	18	26687621	26703638
ENSG00000105894	2.81149	1.14669	3.25e-94	8.26e-92	ENSG00000105894	ENST00000393083	PTN	protein_coding	7	137227364	137343774
ENSG00000101955	2.81028	2.13913	3.58e-81	5.75e-79	ENSG00000101955	ENST00000461865	SRPX	protein_coding	X	38149631	38154581
ENSG00000165566	2.80978	-4.03471	4.58e-22	7.68e-21	ENSG00000165566	ENST00000515384	AMER2	protein_coding	13	25169091	25172287
ENSG00000172752	2.80891	-2.20348	1.34e-28	3.26e-27	ENSG00000172752	ENST00000512482	COL6A5	protein_coding	3	130443484	130477338
ENSG00000262097	2.80889	-3.96179	8.19e-51	4.95e-49	ENSG00000262097	ENST00000576797	LINC02185	lincRNA	16	14013031	14016001
ENSG00000263400	2.80563	-1.05483	7.36e-102	2.25e-99	ENSG00000263400	ENST00000583012	TMEM220-AS1	antisense	17	10729810	10767052
ENSG00000204780	2.80483	-4.60743	1.32e-20	2.01e-19	ENSG00000204780	ENST00000424370	IGKV1OR9-1	IG_V_pseudogene	9	65250543	65250826
ENSG00000174944	2.8021	0.963069	1.56e-85	2.87e-83	ENSG00000174944	ENST00000494668	P2RY14	protein_coding	3	151214030	151278369
ENSG00000171431	2.80139	7.97667	3.58e-59	2.87e-57	ENSG00000171431	ENST00000482529	KRT20	protein_coding	17	40882463	40884910
ENSG00000181856	2.8006	1.71635	9.01e-90	1.89e-87	ENSG00000181856	ENST00000424875	SLC2A4	protein_coding	17	7282130	7286167
ENSG00000151623	2.79861	4.17446	7.58e-106	2.55e-103	ENSG00000151623	ENST00000504753	NR3C2	protein_coding	4	148194771	148368470
ENSG00000131471	2.79848	4.34709	3.34e-63	3.06e-61	ENSG00000131471	ENST00000588033	AOC3	protein_coding	17	42854127	42855522
ENSG00000233732	2.79695	-3.10578	2.25e-24	4.34e-23	ENSG00000233732	ENST00000425181	IGHV3OR16-10	IG_V_gene	16	32995048	32995505
ENSG00000254248	2.79499	-3.52671	2.9e-44	1.42e-42	ENSG00000254248	ENST00000518598	RP11-320N21.2	antisense	8	95071732	95087924
ENSG00000149305	2.79038	-4.62602	1.21e-20	1.84e-19	ENSG00000149305	ENST00000543092	HTR3B	protein_coding	11	113931385	113944702
ENSG00000169181	2.7888	-3.46243	5.21e-30	1.36e-28	ENSG00000169181	ENST00000562611	GSG1L	protein_coding	16	27823876	28063188
ENSG00000267206	2.7885	-3.16457	3.42e-30	9.03e-29	ENSG00000267206	ENST00000480347	LCN6	protein_coding	9	136744717	136745849
ENSG00000158467	2.78802	6.19839	3.88e-129	2.55e-126	ENSG00000158467	ENST00000477028	AHCYL2	protein_coding	7	129424727	129427220
ENSG00000161649	2.78678	-2.12022	5.37e-18	6.85e-17	ENSG00000161649	ENST00000589212	CD300LG	protein_coding	17	43855276	43855796
ENSG00000165495	2.78609	-1.02171	6.52e-74	8.6e-72	ENSG00000165495	ENST00000526955	PKNOX2	protein_coding	11	125385688	125433389
ENSG00000006747	2.78594	3.7505	9.31e-68	9.9e-66	ENSG00000006747	ENST00000476649	SCIN	protein_coding	7	12622838	12626541
ENSG00000127951	2.78491	4.06899	1.97e-84	3.54e-82	ENSG00000127951	ENST00000637771	FGL2	protein_coding	7	77198860	77199848
ENSG00000077157	2.78196	5.6212	2e-91	4.57e-89	ENSG00000077157	ENST00000618451	PPP1R12B	protein_coding	1	202574918	202577250
ENSG00000156395	2.78085	-3.51905	2.9e-21	4.6e-20	ENSG00000156395	ENST00000393176	SORCS3	protein_coding	10	105158928	105211250
ENSG00000133169	2.78028	-1.53528	1.3e-29	3.34e-28	ENSG00000133169	ENST00000372728	BEX1	protein_coding	X	103062651	103064240
ENSG00000173597	2.78027	5.59575	1.18e-63	1.09e-61	ENSG00000173597	ENST00000512870	SULT1B1	protein_coding	4	69754670	69787961
ENSG00000117322	2.77783	1.85029	3.41e-26	7.29e-25	ENSG00000117322	ENST00000640301	CR2	protein_coding	1	207471068	207472902
ENSG00000198300	2.77781	0.254401	4.54e-65	4.44e-63	ENSG00000198300	ENST00000594389	PEG3	protein_coding	19	56824546	56840709
ENSG00000230910	2.77734	-3.84681	3.62e-36	1.26e-34	ENSG00000230910	ENST00000604392	RP3-525N10.2	antisense	6	68632663	68635027
ENSG00000253481	2.7767	-1.99544	2.14e-22	3.66e-21	ENSG00000253481	ENST00000521497	IGKV1OR22-1	IG_V_pseudogene	22	16933521	16934003
ENSG00000203867	2.77597	-1.12574	7.41e-53	4.77e-51	ENSG00000203867	ENST00000465774	RBM20	protein_coding	10	110835178	110836258
ENSG00000105609	2.77509	1.40182	1.32e-75	1.82e-73	ENSG00000105609	ENST00000621581	LILRB5	protein_coding	19	54250546	54257245
ENSG00000128383	2.77464	-0.464306	4.69e-51	2.86e-49	ENSG00000128383	ENST00000618553	APOBEC3A	protein_coding	22	38957522	38992778
ENSG00000267257	2.77452	-4.39971	5.43e-34	1.72e-32	ENSG00000267257	ENST00000591360	RP11-1151B14.4	antisense	18	58535415	58538552
ENSG00000182836	2.77432	-1.61917	3.35e-21	5.29e-20	ENSG00000182836	ENST00000328457	PLCXD3	protein_coding	5	41306957	41510628
ENSG00000223931	2.77215	-1.92005	1.02e-29	2.64e-28	ENSG00000223931	ENST00000426099	RP11-1166P10.8	unprocessed_pseudogene	16	32051825	32052280
ENSG00000132517	2.7703	0.0489071	9.23e-50	5.41e-48	ENSG00000132517	ENST00000575919	SLC52A1	protein_coding	17	5032716	5035422
ENSG00000205221	2.76814	-1.4397	2.55e-43	1.2e-41	ENSG00000205221	ENST00000464309	VIT	protein_coding	2	36773812	36788054
ENSG00000173452	2.76809	-4.33095	8.72e-22	1.43e-20	ENSG00000173452	ENST00000493519	TMEM196	protein_coding	7	19721853	19773194
ENSG00000278196	2.7674	3.43912	6.44e-30	1.67e-28	ENSG00000278196	ENST00000620395	IGLV2-8	IG_V_gene	22	22822658	22823289
ENSG00000082397	2.76606	3.78569	2.25e-70	2.58e-68	ENSG00000082397	ENST00000582592	EPB41L3	protein_coding	18	5478399	5577648
ENSG00000189056	2.7654	0.338528	2.4e-41	1.07e-39	ENSG00000189056	ENST00000473457	RELN	protein_coding	7	103627909	103630136
ENSG00000183549	2.7647	-2.17417	6.18e-43	2.88e-41	ENSG00000183549	ENST00000577024	ACSM5	protein_coding	16	20431043	20439919
ENSG00000124939	2.76456	-0.822005	7.38e-33	2.23e-31	ENSG00000124939	ENST00000244930	SCGB2A1	protein_coding	11	62208668	62213939
ENSG00000186642	2.76384	1.59018	8.41e-103	2.66e-100	ENSG00000186642	ENST00000536458	PDE2A	protein_coding	11	72642254	72658121
ENSG00000250036	2.76377	-4.4572	3.71e-24	7.06e-23	ENSG00000250036	ENST00000509129	IGKV1D-37	IG_V_gene	2	89884740	89885216
ENSG00000253247	2.7635	-2.87355	2.37e-27	5.35e-26	ENSG00000253247	ENST00000522465	IGHV3-76	IG_V_pseudogene	14	106827869	106828163
ENSG00000257194	2.7634	-3.27487	2.83e-33	8.67e-32	ENSG00000257194	ENST00000548722	RP11-567C2.1	lincRNA	12	90107739	90112779
ENSG00000224650	2.76308	3.91244	1.22e-31	3.46e-30	ENSG00000224650	ENST00000424969	IGHV3-74	IG_V_gene	14	106810442	106811131
ENSG00000100626	2.75856	0.022908	6.95e-51	4.21e-49	ENSG00000100626	ENST00000556829	GALNT16	protein_coding	14	69352029	69353968
ENSG00000130643	2.75805	-2.19842	1.14e-32	3.4e-31	ENSG00000130643	ENST00000368555	CALY	protein_coding	10	133327427	133336872
ENSG00000281721	2.75701	-3.91675	6.87e-28	1.6e-26	ENSG00000281721	ENST00000627044	LINC01080	lincRNA	13	80011077	80028283
ENSG00000132975	2.75607	-4.12271	1.13e-18	1.51e-17	ENSG00000132975	ENST00000381436	GPR12	protein_coding	13	26758310	26760290
ENSG00000130037	2.75385	-1.45267	6.4e-81	1.02e-78	ENSG00000130037	ENST00000252321	KCNA5	protein_coding	12	5043989	5046788
ENSG00000108924	2.7529	0.997311	3.31e-91	7.49e-89	ENSG00000108924	ENST00000575307	HLF	protein_coding	17	55318953	55321143
ENSG00000082175	2.75276	-0.227173	2.32e-54	1.59e-52	ENSG00000082175	ENST00000632634	PGR	protein_coding	11	101062569	101127088
ENSG00000272463	2.75187	-0.736705	1.17e-98	3.34e-96	ENSG00000272463	ENST00000606285	RP11-532F6.3	lincRNA	6	708592	711405
ENSG00000107562	2.75018	4.33347	5.17e-86	9.62e-84	ENSG00000107562	ENST00000488591	CXCL12	protein_coding	10	44380411	44385070
ENSG00000230709	2.74819	-3.68529	4.6e-39	1.83e-37	ENSG00000230709	ENST00000428142	AC104024.1	lincRNA	17	16975999	16981353
ENSG00000124491	2.74792	3.64853	7.57e-48	4.2e-46	ENSG00000124491	ENST00000451619	F13A1	protein_coding	6	6305113	6320642
ENSG00000262198	2.74719	-4.13529	2.53e-19	3.53e-18	ENSG00000262198	ENST00000575845	RP11-124N19.3	lincRNA	13	22918591	22924602
ENSG00000183778	2.74659	4.72708	4.36e-41	1.91e-39	ENSG00000183778	ENST00000398714	B3GALT5	protein_coding	21	39657882	39662888
ENSG00000245080	2.74593	-2.08375	7.03e-46	3.66e-44	ENSG00000245080	ENST00000517864	RP11-320N21.1	antisense	8	95068924	95073182
ENSG00000165410	2.74548	3.24674	1.93e-105	6.42e-103	ENSG00000165410	ENST00000556161	CFL2	protein_coding	14	34712858	34714236
ENSG00000276775	2.74411	-0.774002	1.31e-17	1.63e-16	ENSG00000276775	ENST00000455737	IGHV4-4	IG_V_gene	14	106011922	106012420
ENSG00000259737	2.74335	-4.47718	3.39e-16	3.84e-15	ENSG00000259737	ENST00000558875	RP11-475A13.1	lincRNA	15	36443537	36471016
ENSG00000152578	2.74172	-1.88374	6.68e-47	3.6e-45	ENSG00000152578	ENST00000533094	GRIA4	protein_coding	11	105933942	105980261
ENSG00000137727	2.7412	-0.341966	4.25e-67	4.44e-65	ENSG00000137727	ENST00000527598	ARHGAP20	protein_coding	11	110577054	110713189
ENSG00000173641	2.74068	2.38767	6.48e-37	2.32e-35	ENSG00000173641	ENST00000406363	HSPB7	protein_coding	1	16015499	16018005
ENSG00000198467	2.73763	6.8819	6.84e-78	9.97e-76	ENSG00000198467	ENST00000604975	TPM2	protein_coding	9	35685145	35689925
ENSG00000187922	2.73657	-3.56544	1.12e-30	3.03e-29	ENSG00000187922	ENST00000474369	LCN10	protein_coding	9	136739525	136742903
ENSG00000244734	2.73623	3.85217	9.82e-42	4.42e-40	ENSG00000244734	ENST00000380315	HBB	protein_coding	11	5226620	5229395
ENSG00000170743	2.73419	-3.81286	6.33e-31	1.73e-29	ENSG00000170743	ENST00000532592	SYT9	protein_coding	11	7252170	7469037
ENSG00000145708	2.73334	-2.81057	1.4e-66	1.43e-64	ENSG00000145708	ENST00000503763	CRHBP	protein_coding	5	76963235	76968956
ENSG00000258986	2.73104	-1.80897	3.15e-26	6.75e-25	ENSG00000258986	ENST00000615704	TMEM179	protein_coding	14	104594282	104604741
ENSG00000270505	2.72893	-4.46825	4.03e-25	8.11e-24	ENSG00000270505	ENST00000604066	IGHV1OR15-1	IG_V_gene	15	22160431	22160868
ENSG00000224187	2.72633	-4.47234	5.02e-13	4.46e-12	ENSG00000224187	ENST00000446091	LINC01991	lincRNA	3	187965768	187976407
ENSG00000231412	2.72565	-0.567952	5.96e-28	1.4e-26	ENSG00000231412	ENST00000595748	CTC-490G23.2	lincRNA	19	43329295	43331430
ENSG00000132464	2.72548	-2.07749	2.48e-30	6.61e-29	ENSG00000132464	ENST00000509221	ENAM	protein_coding	4	70654614	70663534
ENSG00000154646	2.72497	-3.38449	3.69e-11	2.78e-10	ENSG00000154646	ENST00000474775	TMPRSS15	protein_coding	21	18365241	18460731
ENSG00000169676	2.72478	-1.98803	2.4e-13	2.19e-12	ENSG00000169676	ENST00000304374	DRD5	protein_coding	4	9781680	9784009
ENSG00000242534	2.72008	-2.58786	1.05e-13	9.86e-13	ENSG00000242534	ENST00000558026	IGKV2D-28	IG_V_gene	2	89960449	89960754
ENSG00000269186	2.71998	-0.97192	1.05e-60	8.9e-59	ENSG00000269186	ENST00000601250	LINC01082	lincRNA	16	86196181	86199720
ENSG00000185985	2.71898	-3.02347	7.16e-29	1.77e-27	ENSG00000185985	ENST00000370490	SLITRK2	protein_coding	X	145818171	145825842
ENSG00000040199	2.71431	3.97997	4.02e-229	3.32e-225	ENSG00000040199	ENST00000574977	PHLPP2	protein_coding	16	71678923	71684657
ENSG00000172594	2.71363	4.0484	3.92e-140	3.71e-137	ENSG00000172594	ENST00000487215	SMPDL3A	protein_coding	6	122789292	122797345
ENSG00000176533	2.71072	1.28643	2.06e-88	4.13e-86	ENSG00000176533	ENST00000587867	GNG7	protein_coding	19	2514993	2683691
ENSG00000118407	2.70995	1.19445	2.63e-70	3.01e-68	ENSG00000118407	ENST00000370020	FILIP1	protein_coding	6	75308092	75363003
ENSG00000137726	2.70876	3.12763	1.79e-66	1.82e-64	ENSG00000137726	ENST00000527053	FXYD6	protein_coding	11	117841990	117844107
ENSG00000113805	2.70842	0.30286	1.44e-34	4.66e-33	ENSG00000113805	ENST00000477856	CNTN3	protein_coding	3	74264385	74267539
ENSG00000235366	2.70836	-3.40797	4.64e-41	2.03e-39	ENSG00000235366	ENST00000435067	LINC01055	lincRNA	13	45680184	45701184
ENSG00000106714	2.70602	-1.69698	1.59e-41	7.07e-40	ENSG00000106714	ENST00000377653	CNTNAP3	protein_coding	9	39172786	39267006
ENSG00000211674	2.70589	-3.73273	1.91e-29	4.86e-28	ENSG00000211674	ENST00000390320	IGLJ1	IG_J_gene	22	22893692	22893818
ENSG00000046653	2.70555	1.48602	2.63e-85	4.84e-83	ENSG00000046653	ENST00000475307	GPM6B	protein_coding	X	13783449	13817323
ENSG00000180772	2.7048	-4.39519	3.34e-14	3.26e-13	ENSG00000180772	ENST00000371906	AGTR2	protein_coding	X	116170722	116174972
ENSG00000175356	2.70401	1.79753	9.5e-73	1.2e-70	ENSG00000175356	ENST00000534295	SCUBE2	protein_coding	11	9079471	9138114
ENSG00000160683	2.70397	-2.83759	5.1e-29	1.27e-27	ENSG00000160683	ENST00000292174	CXCR5	protein_coding	11	118883766	118897799
ENSG00000183798	2.70195	-1.73977	2.76e-79	4.19e-77	ENSG00000183798	ENST00000332312	EMILIN3	protein_coding	20	41359966	41366827
ENSG00000271447	2.70077	2.88475	1.14e-55	8.18e-54	ENSG00000271447	ENST00000612672	MMP28	protein_coding	17	35778505	35795707
ENSG00000197614	2.70027	2.69904	8.64e-39	3.39e-37	ENSG00000197614	ENST00000537128	MFAP5	protein_coding	12	8654264	8662888
ENSG00000245526	2.70015	-3.48582	1.37e-31	3.89e-30	ENSG00000245526	ENST00000509265	LINC00461	lincRNA	5	88667353	88684823
ENSG00000253102	2.69811	-3.11857	1.44e-58	1.13e-56	ENSG00000253102	ENST00000511627	RP1-117B12.4	antisense	17	50396438	50397888
ENSG00000164756	2.69785	-3.64922	6.72e-28	1.57e-26	ENSG00000164756	ENST00000427715	SLC30A8	protein_coding	8	116950951	117176714
ENSG00000148798	2.69711	-0.996657	8.52e-27	1.88e-25	ENSG00000148798	ENST00000369849	INA	protein_coding	10	103277163	103290351
ENSG00000075035	2.69508	-1.32211	1.47e-27	3.35e-26	ENSG00000075035	ENST00000546629	WSCD2	protein_coding	12	108226990	108233129
ENSG00000262995	2.689	-4.81719	1.38e-25	2.85e-24	ENSG00000262995	ENST00000575772	CTD-2194A8.2	antisense	16	20441250	20447000
ENSG00000211895	2.68899	9.96114	5.46e-29	1.36e-27	ENSG00000211895	ENST00000390547	IGHA1	IG_C_gene	14	105707118	105708665
ENSG00000189129	2.68784	0.597766	2.38e-130	1.6e-127	ENSG00000189129	ENST00000465660	PLAC9	protein_coding	10	80144048	80145030
ENSG00000243063	2.68738	0.0110106	4.39e-28	1.04e-26	ENSG00000243063	ENST00000390247	IGKV3-7	IG_V_gene	2	88978468	88979081
ENSG00000112175	2.685	0.769619	1.9e-40	8.1e-39	ENSG00000112175	ENST00000370830	BMP5	protein_coding	6	55753645	55875564
ENSG00000237111	2.68489	-1.94185	2.35e-28	5.64e-27	ENSG00000237111	ENST00000436826	IGHJ3P	IG_J_pseudogene	14	105863416	105863465
ENSG00000127249	2.68424	-0.261555	1.15e-44	5.74e-43	ENSG00000127249	ENST00000489140	ATP13A4	protein_coding	3	193502545	193593111
ENSG00000233639	2.68401	-4.40252	3.98e-16	4.48e-15	ENSG00000233639	ENST00000454729	LINC01158	processed_transcript	2	104807577	104851476
ENSG00000186417	2.68382	0.6943	6.53e-67	6.72e-65	ENSG00000186417	ENST00000612989	GLDN	protein_coding	15	51377456	51405244
ENSG00000253631	2.68367	-4.1373	8.09e-17	9.56e-16	ENSG00000253631	ENST00000523314	IGLV7-35	IG_V_pseudogene	22	22450202	22450652
ENSG00000260719	2.68095	-3.12014	2.28e-44	1.12e-42	ENSG00000260719	ENST00000565600	AC009133.17	antisense	16	29745247	29748299
ENSG00000180155	2.68022	1.24011	1.36e-59	1.1e-57	ENSG00000180155	ENST00000614491	LYNX1	protein_coding	8	142771197	142777328
ENSG00000163377	2.67888	-3.84851	5.67e-18	7.21e-17	ENSG00000163377	ENST00000634242	FAM19A4	protein_coding	3	68752976	68953297
ENSG00000224607	2.67867	-1.68855	3.69e-18	4.75e-17	ENSG00000224607	ENST00000453184	IGKV1D-27	IG_V_pseudogene	2	89968867	89969335
ENSG00000181617	2.67826	0.525055	3.61e-19	4.97e-18	ENSG00000181617	ENST00000317987	FDCSP	protein_coding	4	70226071	70235252
ENSG00000096264	2.67745	-4.17259	2.79e-29	7.03e-28	ENSG00000096264	ENST00000373086	NCR2	protein_coding	6	41335851	41350864
ENSG00000251126	2.67596	-4.7677	8.65e-17	1.02e-15	ENSG00000251126	ENST00000511590	RP11-119H12.6	antisense	4	112880298	112882330
ENSG00000156738	2.67592	1.26027	2.73e-25	5.55e-24	ENSG00000156738	ENST00000530482	MS4A1	protein_coding	11	60466597	60468269
ENSG00000188848	2.6755	-2.35958	1.03e-42	4.75e-41	ENSG00000188848	ENST00000611697	BEND4	protein_coding	4	42117440	42152183
ENSG00000226237	2.67504	-2.86385	8.05e-32	2.31e-30	ENSG00000226237	ENST00000415801	GAS1RR	lincRNA	9	86948699	87002033
ENSG00000276050	2.67392	-4.76136	2.53e-22	4.32e-21	ENSG00000276050	ENST00000613976	IGKV2OR2-10	IG_V_pseudogene	2	97331533	97331843
ENSG00000160191	2.67245	4.20574	1.6e-82	2.7e-80	ENSG00000160191	ENST00000466472	PDE9A	protein_coding	21	42762214	42768412
ENSG00000235050	2.67209	-4.68967	1.02e-15	1.11e-14	ENSG00000235050	ENST00000631364	MLIP-AS1	antisense	6	54047138	54063340
ENSG00000162398	2.67175	-2.38657	3.3e-72	4.03e-70	ENSG00000162398	ENST00000371273	LEXM	protein_coding	1	54806102	54842252
ENSG00000150627	2.67157	-1.7735	1.62e-31	4.58e-30	ENSG00000150627	ENST00000508773	WDR17	protein_coding	4	176172331	176177151
ENSG00000183454	2.67089	-2.27318	2.32e-28	5.57e-27	ENSG00000183454	ENST00000637188	GRIN2A	protein_coding	16	10180381	10181638
ENSG00000183783	2.67082	-3.58743	4.97e-17	5.95e-16	ENSG00000183783	ENST00000515268	KCTD8	protein_coding	4	44174955	44447613
ENSG00000196071	2.67042	-4.6254	1.28e-22	2.23e-21	ENSG00000196071	ENST00000358120	OR2L13	protein_coding	1	248098649	248100922
ENSG00000244116	2.66854	-1.707	1.33e-16	1.55e-15	ENSG00000244116	ENST00000482769	IGKV2-28	IG_V_gene	2	89221698	89222461
ENSG00000016490	2.66793	8.0011	1.74e-15	1.87e-14	ENSG00000016490	ENST00000394711	CLCA1	protein_coding	1	86468843	86500289
ENSG00000253763	2.66784	-3.51527	1.21e-25	2.51e-24	ENSG00000253763	ENST00000518407	IGHV3-6	IG_V_pseudogene	14	106055549	106055998
ENSG00000132639	2.66492	-0.720595	1.13e-27	2.59e-26	ENSG00000132639	ENST00000495883	SNAP25	protein_coding	20	10296230	10307418
ENSG00000160408	2.66142	5.0494	9.93e-90	2.07e-87	ENSG00000160408	ENST00000483353	ST6GALNAC6	protein_coding	9	127903015	127905324
ENSG00000253152	2.66108	-4.09318	1.04e-14	1.05e-13	ENSG00000253152	ENST00000519099	IGLV3-17	IG_V_pseudogene	22	22738944	22739187
ENSG00000130294	2.65965	0.563648	3.07e-22	5.21e-21	ENSG00000130294	ENST00000448728	KIF1A	protein_coding	2	240789304	240818978
ENSG00000100079	2.65837	2.6885	2.75e-41	1.22e-39	ENSG00000100079	ENST00000416480	LGALS2	protein_coding	22	37571849	37582616
ENSG00000211645	2.65807	-1.66219	4.82e-28	1.14e-26	ENSG00000211645	ENST00000390291	IGLV1-50	IG_V_gene	22	22327300	22327814
ENSG00000188783	2.65738	3.83805	2.37e-34	7.6e-33	ENSG00000188783	ENST00000343110	PRELP	protein_coding	1	203475828	203491352
ENSG00000249167	2.6573	-3.91879	3.44e-54	2.34e-52	ENSG00000249167	ENST00000508766	SEMA6A-AS2	lincRNA	5	116574482	116591398
ENSG00000255478	2.65562	-4.00894	4.44e-54	3e-52	ENSG00000255478	ENST00000533886	RP11-867O8.5	antisense	11	65367438	65375299
ENSG00000155980	2.65496	0.241016	4.99e-50	2.96e-48	ENSG00000155980	ENST00000552227	KIF5A	protein_coding	12	57581678	57582874
ENSG00000172935	2.65491	2.98117	1.96e-62	1.75e-60	ENSG00000172935	ENST00000320913	MRGPRF	protein_coding	11	69009417	69013246
ENSG00000225194	2.65415	-2.48128	2.62e-81	4.23e-79	ENSG00000225194	ENST00000580908	LINC00092	lincRNA	9	96025716	96027965
ENSG00000204118	2.65328	-3.86067	6.06e-32	1.75e-30	ENSG00000204118	ENST00000373518	NAP1L6	protein_coding	X	73126037	73128080
ENSG00000259680	2.65122	-1.79442	2.69e-26	5.78e-25	ENSG00000259680	ENST00000569103	RP11-812E19.9	protein_coding	16	33844784	33845229
ENSG00000235904	2.65092	-3.98434	6.05e-33	1.83e-31	ENSG00000235904	ENST00000413430	RBMS3-AS3	antisense	3	29264194	29290726
ENSG00000187097	2.64854	5.59941	1.21e-128	7.89e-126	ENSG00000187097	ENST00000557681	ENTPD5	protein_coding	14	74008930	74019271
ENSG00000134121	2.64812	1.38097	4.63e-51	2.83e-49	ENSG00000134121	ENST00000445697	CHL1	protein_coding	3	389445	405739
ENSG00000187173	2.64669	-4.83567	1.48e-14	1.48e-13	ENSG00000187173	ENST00000368779	LCE2A	protein_coding	1	152698364	152699442
ENSG00000249279	2.64575	-2.32188	3.56e-36	1.24e-34	ENSG00000249279	ENST00000503882	LINC02057	lincRNA	5	61250557	61264929
ENSG00000178462	2.64549	2.51372	4.58e-57	3.46e-55	ENSG00000178462	ENST00000479328	TUBAL3	protein_coding	10	5393269	5404828
ENSG00000078804	2.64469	5.1712	1.71e-127	1.1e-124	ENSG00000078804	ENST00000414082	TP53INP2	protein_coding	20	34704735	34709343
ENSG00000240382	2.6407	2.97413	2.41e-28	5.77e-27	ENSG00000240382	ENST00000490686	IGKV1-17	IG_V_gene	2	89117342	89117844
ENSG00000254851	2.63884	-0.599271	1.07e-16	1.26e-15	ENSG00000254851	ENST00000528464	RP11-109L13.1	unprocessed_pseudogene	11	117135528	117138582
ENSG00000226571	2.63741	-4.37464	2.59e-22	4.42e-21	ENSG00000226571	ENST00000440518	RP11-445F6.2	antisense	6	139283107	139287307
ENSG00000280551	2.63632	-2.97827	1.62e-24	3.15e-23	ENSG00000280551	ENST00000627783	RP11-358D17.2	TEC	4	119042024	119043937
ENSG00000260048	2.63616	-3.58523	5.34e-19	7.27e-18	ENSG00000260048	ENST00000568138	IGHV1OR16-3	IG_V_pseudogene	16	32059084	32059372
ENSG00000183134	2.63486	0.563264	1.68e-69	1.87e-67	ENSG00000183134	ENST00000332539	PTGDR2	protein_coding	11	60850940	60855971
ENSG00000169860	2.63362	2.72465	3.34e-86	6.3e-84	ENSG00000169860	ENST00000305097	P2RY1	protein_coding	3	152834693	152841439
ENSG00000177992	2.63029	-4.47985	4.31e-23	7.68e-22	ENSG00000177992	ENST00000325643	SPATA31E1	protein_coding	9	87882826	87888899
ENSG00000092051	2.62892	-1.61988	3.22e-55	2.29e-53	ENSG00000092051	ENST00000553505	JPH4	protein_coding	14	23574951	23578570
ENSG00000204670	2.62729	-3.05252	2.8e-21	4.45e-20	ENSG00000204670	ENST00000411475	IGKV1OR2-3	IG_V_pseudogene	2	97060128	97060415
ENSG00000261761	2.626	-3.69547	3.17e-18	4.1e-17	ENSG00000261761	ENST00000624352	RP11-103J17.2	processed_transcript	4	37018255	37018956
ENSG00000230798	2.62473	-3.04647	7.27e-23	1.28e-21	ENSG00000230798	ENST00000427268	FOXD3-AS1	antisense	1	63320884	63324441
ENSG00000138347	2.62405	-1.55475	4.51e-38	1.71e-36	ENSG00000138347	ENST00000373675	MYPN	protein_coding	10	68109496	68162166
ENSG00000246379	2.62316	-3.47555	9.26e-39	3.63e-37	ENSG00000246379	ENST00000567929	RP11-461O7.1	lincRNA	16	56187074	56188078
ENSG00000226530	2.62231	-4.51723	2.19e-25	4.49e-24	ENSG00000226530	ENST00000455931	RP11-348F1.2	lincRNA	X	51396531	51465661
ENSG00000132874	2.62227	-1.07599	5.29e-18	6.75e-17	ENSG00000132874	ENST00000323329	SLC14A2	protein_coding	18	45615481	45644408
ENSG00000174611	2.62212	-2.55134	3.98e-46	2.09e-44	ENSG00000174611	ENST00000508041	KY	protein_coding	3	134612960	134628003
ENSG00000259749	2.6207	-4.71203	1.64e-23	3.01e-22	ENSG00000259749	ENST00000557911	NCAPGP2	unprocessed_pseudogene	15	30005205	30006430
ENSG00000276929	2.62008	-4.42593	1.34e-28	3.26e-27	ENSG00000276929	ENST00000621416	RP11-266I3.9	unprocessed_pseudogene	X	55137930	55142433
ENSG00000179639	2.6191	-0.794021	5.04e-44	2.45e-42	ENSG00000179639	ENST00000368114	FCER1A	protein_coding	1	159302336	159307993
ENSG00000211968	2.61777	0.949905	3.11e-22	5.27e-21	ENSG00000211968	ENST00000390628	IGHV1-58	IG_V_gene	14	106622357	106622855
ENSG00000188175	2.61641	3.88043	5.39e-25	1.08e-23	ENSG00000188175	ENST00000492616	HEPACAM2	protein_coding	7	93188967	93205647
ENSG00000271015	2.61601	-4.60208	8.93e-19	1.2e-17	ENSG00000271015	ENST00000603664	IGKV2OR2-7D	IG_V_pseudogene	2	97335671	97335974
ENSG00000174145	2.61446	-1.63343	3.29e-35	1.1e-33	ENSG00000174145	ENST00000309447	NWD2	protein_coding	4	37244220	37449465
ENSG00000135678	2.6141	3.77602	3.49e-85	6.38e-83	ENSG00000135678	ENST00000549691	CPM	protein_coding	12	68957590	68971570
ENSG00000276674	2.61231	-4.07371	5.25e-22	8.77e-21	ENSG00000276674	ENST00000613775	IGKV1OR1-1	IG_V_pseudogene	1	144085628	144086098
ENSG00000239268	2.61193	-4.34892	2.72e-12	2.27e-11	ENSG00000239268	ENST00000484092	RP11-384F7.2	lincRNA	3	117672154	117997592
ENSG00000167641	2.6106	2.35314	6.84e-67	7.03e-65	ENSG00000167641	ENST00000591585	PPP1R14A	protein_coding	19	38251865	38256532
ENSG00000280119	2.61045	-2.96708	2.69e-30	7.13e-29	ENSG00000280119	ENST00000625132	AC093642.1	TEC	2	242001209	242006013
ENSG00000231943	2.60915	-4.44353	2.94e-28	6.99e-27	ENSG00000231943	ENST00000450636	PGM5P4-AS1	lincRNA	2	113540052	113542665
ENSG00000187957	2.60909	-0.764797	5.02e-29	1.25e-27	ENSG00000187957	ENST00000482831	DNER	protein_coding	2	229580154	229587177
ENSG00000225936	2.60757	-4.45203	2.58e-41	1.14e-39	ENSG00000225936	ENST00000425264	RP11-501J20.5	antisense	10	117239600	117241923
ENSG00000197380	2.60745	1.79737	1.4e-64	1.35e-62	ENSG00000197380	ENST00000410105	DACT3	protein_coding	19	46650148	46661138
ENSG00000185432	2.60628	5.186	9.31e-112	3.77e-109	ENSG00000185432	ENST00000550097	METTL7A	protein_coding	12	50925041	50932438
ENSG00000101489	2.60608	-2.28264	3.69e-34	1.17e-32	ENSG00000101489	ENST00000587449	CELF4	protein_coding	18	37528967	37565608
ENSG00000280061	2.60466	-3.9331	1.57e-22	2.71e-21	ENSG00000280061	ENST00000623331	CTD-2001J20.1	TEC	19	30553956	30558058
ENSG00000256508	2.60356	-3.67511	4.34e-41	1.9e-39	ENSG00000256508	ENST00000538407	MRGPRF-AS1	antisense	11	69012431	69018447
ENSG00000281100	2.60211	-1.52046	4.23e-87	8.16e-85	ENSG00000281100	ENST00000631338	RP11-640L9.2	TEC	3	36823151	36825158
ENSG00000168913	2.60193	-1.09227	1.09e-51	6.79e-50	ENSG00000168913	ENST00000399775	ENHO	protein_coding	9	34521040	34523041
ENSG00000137094	2.60163	2.05546	1.39e-83	2.43e-81	ENSG00000137094	ENST00000443266	DNAJB5	protein_coding	9	34992872	34996519
ENSG00000173320	2.60143	-0.429663	1.57e-68	1.7e-66	ENSG00000173320	ENST00000506529	STOX2	protein_coding	4	184010773	184017443
ENSG00000259261	2.59931	-3.78124	9.77e-26	2.04e-24	ENSG00000259261	ENST00000557788	IGHV4OR15-8	IG_V_gene	15	22184967	22185402
ENSG00000138678	2.59782	2.67572	9.13e-98	2.52e-95	ENSG00000138678	ENST00000509044	GPAT3	protein_coding	4	83598529	83605139
ENSG00000154080	2.5953	-2.79935	4.62e-13	4.12e-12	ENSG00000154080	ENST00000580774	CHST9	protein_coding	18	26915779	27185298
ENSG00000278263	2.59421	-2.68882	8.39e-20	1.21e-18	ENSG00000278263	ENST00000622410	RP11-294C11.2	IG_V_gene	15	21742364	21742799
ENSG00000211934	2.59362	3.49503	3.12e-22	5.3e-21	ENSG00000211934	ENST00000390594	IGHV1-2	IG_V_gene	14	105986582	105987083
ENSG00000101680	2.59229	1.48102	1.36e-61	1.19e-59	ENSG00000101680	ENST00000585178	LAMA1	protein_coding	18	7038572	7040237
ENSG00000259683	2.59093	-3.13588	7.89e-36	2.7e-34	ENSG00000259683	ENST00000561247	RP11-182J1.14	unprocessed_pseudogene	15	84389729	84395903
ENSG00000144648	2.58981	-0.414725	1.03e-82	1.76e-80	ENSG00000144648	ENST00000493193	ACKR2	protein_coding	3	42856037	42865201
ENSG00000136826	2.58967	6.02381	7.77e-100	2.26e-97	ENSG00000136826	ENST00000420475	KLF4	protein_coding	9	107488989	107490482
ENSG00000064787	2.58896	5.07226	3.98e-55	2.82e-53	ENSG00000064787	ENST00000422805	BCAS1	protein_coding	20	53944783	53995929
ENSG00000187758	2.58822	-3.7554	7.87e-25	1.55e-23	ENSG00000187758	ENST00000511656	ADH1A	protein_coding	4	99286665	99290983
ENSG00000118308	2.58717	1.47957	3.38e-61	2.9e-59	ENSG00000118308	ENST00000555194	LRMP	protein_coding	12	25104329	25107933
ENSG00000231246	2.58676	-3.88434	5.71e-44	2.76e-42	ENSG00000231246	ENST00000427290	RP5-965F6.2	lincRNA	1	112177234	112360528
ENSG00000263812	2.58579	-3.57805	3.41e-65	3.35e-63	ENSG00000263812	ENST00000584120	LINC00908	lincRNA	18	76543587	76558592
ENSG00000263312	2.58498	-3.76935	3.3e-38	1.27e-36	ENSG00000263312	ENST00000571890	LINC01975	lincRNA	17	3977103	3981899
ENSG00000234690	2.58421	-0.230122	1.54e-89	3.2e-87	ENSG00000234690	ENST00000413185	AC073283.4	lincRNA	2	47331380	47344989
ENSG00000275419	2.58186	-4.86256	2.98e-19	4.14e-18	ENSG00000275419	ENST00000614906	RP11-486M3.3	processed_pseudogene	6	154542552	154542740
ENSG00000154721	2.58042	1.98033	2.49e-78	3.7e-76	ENSG00000154721	ENST00000471689	JAM2	protein_coding	21	25712019	25714889
ENSG00000268278	2.58026	-4.56834	5.35e-17	6.39e-16	ENSG00000268278	ENST00000600907	RP11-420K14.1	unprocessed_pseudogene	19	21637974	21656300
ENSG00000279160	2.57978	-4.62392	5.55e-23	9.81e-22	ENSG00000279160	ENST00000623777	RP11-387A1.6	TEC	2	176189919	176192538
ENSG00000162373	2.57909	-1.0701	3.49e-65	3.43e-63	ENSG00000162373	ENST00000489956	BEND5	protein_coding	1	48761048	48776735
ENSG00000227342	2.57743	-4.84094	1.53e-19	2.17e-18	ENSG00000227342	ENST00000451410	LINC00307	lincRNA	21	30209151	30211783
ENSG00000213412	2.57565	-4.00188	3.42e-46	1.8e-44	ENSG00000213412	ENST00000421426	HNRNPA1P33	processed_pseudogene	10	46415853	46416413
ENSG00000164326	2.57455	-1.57588	9.63e-15	9.78e-14	ENSG00000164326	ENST00000513096	CARTPT	protein_coding	5	71719579	71721048
ENSG00000166448	2.5738	-0.879293	1.38e-43	6.6e-42	ENSG00000166448	ENST00000445790	TMEM130	protein_coding	7	98863095	98870771
ENSG00000229019	2.57372	-4.33564	3.17e-17	3.84e-16	ENSG00000229019	ENST00000434656	RP11-88I18.3	sense_intronic	9	68426843	68429369
ENSG00000144619	2.57337	0.914848	4.37e-73	5.58e-71	ENSG00000144619	ENST00000484686	CNTN4	protein_coding	3	3039624	3057953
ENSG00000253365	2.57329	-4.6071	4.22e-17	5.06e-16	ENSG00000253365	ENST00000518953	IGKV1D-22	IG_V_pseudogene	2	90010741	90011184
ENSG00000189233	2.57169	-0.471613	7.28e-45	3.66e-43	ENSG00000189233	ENST00000418860	NUGGC	protein_coding	8	28069643	28083850
ENSG00000261834	2.5712	-3.26628	7.64e-20	1.1e-18	ENSG00000261834	ENST00000565463	IGHV3OR16-15	IG_V_pseudogene	16	32903442	32903894
ENSG00000281128	2.57112	-4.5003	8.31e-26	1.75e-24	ENSG00000281128	ENST00000627688	PTENP1-AS	antisense	9	33677268	33688011
ENSG00000181374	2.57074	1.01632	1.45e-29	3.71e-28	ENSG00000181374	ENST00000577681	CCL13	protein_coding	17	34357485	34358610
ENSG00000270748	2.57015	-3.3766	5.31e-18	6.77e-17	ENSG00000270748	ENST00000605129	IGKV2OR2-1	IG_V_pseudogene	2	97046588	97046891
ENSG00000188778	2.57003	-3.18314	9.9e-22	1.62e-20	ENSG00000188778	ENST00000520341	ADRB3	protein_coding	8	37964974	37966597
ENSG00000169224	2.56784	-2.15483	1.49e-44	7.37e-43	ENSG00000169224	ENST00000366488	GCSAML	protein_coding	1	247549088	247577690
ENSG00000105784	2.56726	0.457798	2.88e-67	3.03e-65	ENSG00000105784	ENST00000496000	RUNDC3B	protein_coding	7	87709250	87770657
ENSG00000211625	2.56606	1.72543	5.26e-24	9.91e-23	ENSG00000211625	ENST00000390270	IGKV3D-20	IG_V_gene	2	90038848	90039479
ENSG00000271569	2.56389	-1.49255	1.56e-20	2.36e-19	ENSG00000271569	ENST00000603485	IGKV1OR2-6	IG_V_pseudogene	2	97355059	97355335
ENSG00000237626	2.56319	-4.68338	1.27e-23	2.34e-22	ENSG00000237626	ENST00000446201	RP11-406A20.1	lincRNA	9	89978282	89987486
ENSG00000143318	2.56252	-2.44915	1.15e-44	5.74e-43	ENSG00000143318	ENST00000467691	CASQ1	protein_coding	1	160198210	160201493
ENSG00000247699	2.56012	-3.78036	7.6e-22	1.26e-20	ENSG00000247699	ENST00000501818	CTB-127C13.1	antisense	5	160196591	160204826
ENSG00000230707	2.55984	-4.63341	3.82e-20	5.62e-19	ENSG00000230707	ENST00000453380	RP11-364B14.3	processed_pseudogene	X	140091743	140092561
ENSG00000187193	2.5583	3.92171	4.54e-86	8.48e-84	ENSG00000187193	ENST00000564974	MT1X	protein_coding	16	56682481	56684196
ENSG00000150471	2.5573	0.703334	1.2e-57	9.2e-56	ENSG00000150471	ENST00000508078	ADGRL3	protein_coding	4	61933843	61947077
ENSG00000237807	2.55681	-0.683995	2.61e-46	1.38e-44	ENSG00000237807	ENST00000426023	RP11-400K9.4	lincRNA	8	53515171	53523931
ENSG00000203864	2.55487	-4.81912	7.76e-22	1.28e-20	ENSG00000203864	ENST00000624685	C1orf137	lincRNA	1	116694112	116706603
ENSG00000184347	2.55217	3.54376	1.27e-54	8.79e-53	ENSG00000184347	ENST00000521130	SLIT3	protein_coding	5	169119871	169300777
ENSG00000259842	2.55112	-3.72666	1.44e-20	2.17e-19	ENSG00000259842	ENST00000563644	IGHV3OR16-16	unprocessed_pseudogene	16	33949976	33950420
ENSG00000165478	2.55065	-3.81067	4.13e-17	4.96e-16	ENSG00000165478	ENST00000528971	HEPACAM	protein_coding	11	124924615	124936412
ENSG00000139200	2.55065	-1.02007	7.93e-66	7.94e-64	ENSG00000139200	ENST00000536467	PIANP	protein_coding	12	6697580	6698473
ENSG00000099139	2.55002	3.37655	1.26e-83	2.22e-81	ENSG00000099139	ENST00000455778	PCSK5	protein_coding	9	76188639	76194960
ENSG00000250320	2.54921	-2.59899	4.68e-63	4.27e-61	ENSG00000250320	ENST00000502253	CTD-2269F5.1	antisense	5	84385479	84400782
ENSG00000260057	2.5485	-4.1553	1.36e-20	2.06e-19	ENSG00000260057	ENST00000563603	LINC01571	lincRNA	16	51771564	51773173
ENSG00000167414	2.54719	-3.31747	1.04e-40	4.48e-39	ENSG00000167414	ENST00000300873	GNG8	protein_coding	19	46634076	46634685
ENSG00000127083	2.54694	-0.275301	9.44e-21	1.45e-19	ENSG00000127083	ENST00000375550	OMD	protein_coding	9	92414245	92424461
ENSG00000166920	2.54619	6.56269	4.32e-70	4.91e-68	ENSG00000166920	ENST00000558632	C15orf48	protein_coding	15	45430611	45431325
ENSG00000223941	2.54552	-4.57542	1.81e-16	2.1e-15	ENSG00000223941	ENST00000441018	LINC01014	sense_intronic	3	178419258	178457303
ENSG00000213760	2.54549	-1.74928	1.49e-91	3.42e-89	ENSG00000213760	ENST00000481998	ATP6V1G2	protein_coding	6	31545756	31546593
ENSG00000254204	2.54462	-4.25166	3.97e-28	9.37e-27	ENSG00000254204	ENST00000521930	RP11-400K9.3	lincRNA	8	53515170	53515905
ENSG00000275691	2.54409	-4.15094	3.39e-25	6.85e-24	ENSG00000275691	ENST00000379816	RP11-249C24.12	protein_coding	16	56676132	56677763
ENSG00000238099	2.54389	-4.55356	4.01e-20	5.89e-19	ENSG00000238099	ENST00000454788	LINC01625	lincRNA	6	139468995	139474596
ENSG00000135218	2.54374	2.90331	3.09e-43	1.45e-41	ENSG00000135218	ENST00000488048	CD36	protein_coding	7	80673376	80676404
ENSG00000224041	2.54287	-0.148041	8.72e-25	1.71e-23	ENSG00000224041	ENST00000417279	IGKV3D-15	IG_V_gene	2	90114838	90115402
ENSG00000257582	2.54211	-3.02542	6.99e-44	3.37e-42	ENSG00000257582	ENST00000548010	LINC01475	lincRNA	10	99526350	99531177
ENSG00000267532	2.54159	-1.71451	4.51e-89	9.21e-87	ENSG00000267532	ENST00000572453	MIR497HG	antisense	17	7015822	7019659
ENSG00000170178	2.54105	-2.83016	3.89e-19	5.34e-18	ENSG00000170178	ENST00000404162	HOXD12	protein_coding	2	176099802	176100760
ENSG00000260092	2.5398	-2.75766	1.58e-24	3.07e-23	ENSG00000260092	ENST00000460606	RP11-77K12.7	protein_coding	16	75528532	75545428
ENSG00000271351	2.53936	-3.77749	1.86e-17	2.29e-16	ENSG00000271351	ENST00000603957	IGKV1OR2-9	IG_V_pseudogene	2	97322137	97322423
ENSG00000230525	2.53928	-4.5656	4.44e-20	6.5e-19	ENSG00000230525	ENST00000411701	LINC01799	lincRNA	2	66921694	66958920
ENSG00000067842	2.53879	-3.10868	2.29e-16	2.62e-15	ENSG00000067842	ENST00000496610	ATP2B3	protein_coding	X	153569648	153580569
ENSG00000132563	2.53867	0.356624	8.23e-62	7.21e-60	ENSG00000132563	ENST00000504163	REEP2	protein_coding	5	138444998	138445723
ENSG00000141096	2.53837	-3.29102	9.46e-32	2.71e-30	ENSG00000141096	ENST00000574342	DPEP3	protein_coding	16	67978573	67980508
ENSG00000135702	2.53693	1.86906	4.65e-28	1.09e-26	ENSG00000135702	ENST00000565039	CHST5	protein_coding	16	75530105	75535247
ENSG00000105369	2.53629	2.88948	6.3e-35	2.07e-33	ENSG00000105369	ENST00000444740	CD79A	protein_coding	19	41877305	41880980
ENSG00000012124	2.53507	1.27821	3.97e-35	1.32e-33	ENSG00000012124	ENST00000593704	CD22	protein_coding	19	35344731	35345424
ENSG00000198865	2.53445	0.117973	4.32e-56	3.15e-54	ENSG00000198865	ENST00000388827	CCDC152	protein_coding	5	42756818	42800351
ENSG00000205002	2.53325	-2.52145	4.34e-41	1.9e-39	ENSG00000205002	ENST00000523536	AARD	protein_coding	8	116938546	116942922
ENSG00000139144	2.53247	-3.65257	7.35e-14	7.01e-13	ENSG00000139144	ENST00000538458	PIK3C2G	protein_coding	12	18371181	18372715
ENSG00000269067	2.53187	-4.15484	1.88e-22	3.24e-21	ENSG00000269067	ENST00000599851	ZNF728	protein_coding	19	22976634	22987367
ENSG00000103184	2.53154	-1.13179	1.76e-47	9.66e-46	ENSG00000103184	ENST00000587469	SEC14L5	protein_coding	16	4959255	4991870
ENSG00000160307	2.53136	1.11129	4.53e-66	4.56e-64	ENSG00000160307	ENST00000397648	S100B	protein_coding	21	46599281	46602893
ENSG00000198354	2.53111	-3.86481	9.32e-22	1.53e-20	ENSG00000198354	ENST00000360028	DCAF12L2	protein_coding	X	126163499	126166097
ENSG00000116183	2.52824	-1.13044	1.99e-28	4.8e-27	ENSG00000116183	ENST00000479836	PAPPA2	protein_coding	1	176791445	176836802
ENSG00000205361	2.52818	-2.68458	3.5e-51	2.14e-49	ENSG00000205361	ENST00000486551	MT1DP	transcribed_unprocessed_pseudogene	16	56643725	56644765
ENSG00000154262	2.52751	0.0760875	4.38e-42	1.99e-40	ENSG00000154262	ENST00000590645	ABCA6	protein_coding	17	69135230	69141888
ENSG00000181656	2.52648	-2.98051	1.9e-34	6.11e-33	ENSG00000181656	ENST00000315033	GPR88	protein_coding	1	100538137	100542018
ENSG00000111249	2.52566	-3.19136	1.35e-30	3.62e-29	ENSG00000111249	ENST00000551604	CUX2	protein_coding	12	111214301	111270654
ENSG00000169715	2.52558	5.00167	4.49e-39	1.79e-37	ENSG00000169715	ENST00000330439	MT1E	protein_coding	16	56625798	56627112
ENSG00000148680	2.52425	-2.11124	2.69e-53	1.77e-51	ENSG00000148680	ENST00000371719	HTR7	protein_coding	10	90740823	90857698
ENSG00000057704	2.52417	4.2548	1.53e-120	8.14e-118	ENSG00000057704	ENST00000552239	TMCC3	protein_coding	12	94609789	94616151
ENSG00000174099	2.52286	3.93557	5.2e-56	3.78e-54	ENSG00000174099	ENST00000535143	MSRB3	protein_coding	12	65344134	65463344
ENSG00000169085	2.52237	-2.91189	4.06e-34	1.29e-32	ENSG00000169085	ENST00000488582	C8orf46	protein_coding	8	66494544	66496494
ENSG00000235049	2.52136	-1.7776	2.29e-27	5.19e-26	ENSG00000235049	ENST00000418006	LINC00940	lincRNA	12	1929202	1936574
ENSG00000154822	2.51949	2.43311	3.13e-73	4.02e-71	ENSG00000154822	ENST00000419842	PLCL2	protein_coding	3	17010494	17081546
ENSG00000225383	2.51781	-2.78182	2.7e-31	7.53e-30	ENSG00000225383	ENST00000634899	SFTA1P	lincRNA	10	10784443	10789036
ENSG00000228307	2.51607	-2.469	1.13e-55	8.11e-54	ENSG00000228307	ENST00000447226	OR2S1P	unprocessed_pseudogene	9	36013184	36014133
ENSG00000228314	2.51325	-2.11506	5.37e-23	9.51e-22	ENSG00000228314	ENST00000436765	CYP4F29P	transcribed_unprocessed_pseudogene	21	13846759	13848205
ENSG00000179674	2.51324	2.75207	2.46e-82	4.08e-80	ENSG00000179674	ENST00000320767	ARL14	protein_coding	3	160677159	160678452
ENSG00000109846	2.51258	3.16494	1.11e-54	7.69e-53	ENSG00000109846	ENST00000533879	CRYAB	protein_coding	11	111910445	111913213
ENSG00000136573	2.51146	-0.336469	2.38e-29	6.03e-28	ENSG00000136573	ENST00000526097	BLK	protein_coding	8	11560333	11564599
ENSG00000137265	2.50759	2.02997	1.12e-45	5.79e-44	ENSG00000137265	ENST00000469834	IRF4	protein_coding	6	393279	395915
ENSG00000213606	2.50723	-2.72799	6.28e-21	9.72e-20	ENSG00000213606	ENST00000425765	AKR1B10P1	processed_pseudogene	10	67750284	67751225
ENSG00000108700	2.50619	0.555785	3.59e-33	1.1e-31	ENSG00000108700	ENST00000394620	CCL8	protein_coding	17	34319036	34321402
ENSG00000069535	2.50561	2.78582	2.58e-35	8.67e-34	ENSG00000069535	ENST00000468431	MAOB	protein_coding	X	43843800	43882303
ENSG00000249690	2.50381	-2.119	3.81e-11	2.87e-10	ENSG00000249690	ENST00000507934	RP11-1336O20.2	antisense	4	150579089	150581545
ENSG00000237419	2.50379	-4.37134	4.11e-24	7.8e-23	ENSG00000237419	ENST00000428088	RP11-885N19.6	lincRNA	9	138199933	138203325
ENSG00000229228	2.50258	-3.25567	1.54e-36	5.45e-35	ENSG00000229228	ENST00000448058	LINC00582	antisense	1	231591292	231612090
ENSG00000174827	2.50167	-0.0172421	8.28e-42	3.75e-40	ENSG00000174827	ENST00000443667	PDZK1	protein_coding	1	145680912	145708148
ENSG00000211947	2.50146	3.45872	9.69e-26	2.03e-24	ENSG00000211947	ENST00000390607	IGHV3-21	IG_V_gene	14	106235064	106235594
ENSG00000166501	2.50042	2.24281	8.56e-63	7.72e-61	ENSG00000166501	ENST00000466124	PRKCB	protein_coding	16	24185531	24191588
ENSG00000151090	2.50008	2.53299	3.33e-48	1.88e-46	ENSG00000151090	ENST00000418247	THRB	protein_coding	3	24190168	24494803
ENSG00000254036	2.49993	-4.2874	1.13e-19	1.61e-18	ENSG00000254036	ENST00000519849	IGHVIII-67-2	IG_V_pseudogene	14	106687113	106687200
ENSG00000256643	2.49954	0.481891	5.09e-40	2.13e-38	ENSG00000256643	ENST00000543651	CRAT8	lincRNA	12	128023788	128027166
ENSG00000277288	2.49889	-4.48756	2.7e-30	7.15e-29	ENSG00000277288	ENST00000619243	C10orf142	protein_coding	10	44292750	44294649
ENSG00000089169	2.49819	-3.06697	9.04e-33	2.72e-31	ENSG00000089169	ENST00000549324	RPH3A	protein_coding	12	112895413	112898537
ENSG00000145681	2.49812	1.02161	6.63e-64	6.2e-62	ENSG00000145681	ENST00000515590	HAPLN1	protein_coding	5	83652466	83720813
ENSG00000204136	2.49805	0.910823	1.38e-65	1.37e-63	ENSG00000204136	ENST00000373793	GGTA1P	transcribed_unitary_pseudogene	9	121455041	121499816
ENSG00000259490	2.49798	-1.62427	6.37e-25	1.26e-23	ENSG00000259490	ENST00000558565	IGHV3OR15-7	IG_V_gene	15	19987656	19988117
ENSG00000278631	2.49734	-4.68335	5.43e-22	9.04e-21	ENSG00000278631	ENST00000618617	RP11-71B7.1	processed_pseudogene	2	94861362	94862667
ENSG00000162817	2.49675	4.54432	7.33e-100	2.15e-97	ENSG00000162817	ENST00000294889	C1orf115	protein_coding	1	220689845	220699157
ENSG00000219073	2.49663	-2.94261	2.11e-16	2.42e-15	ENSG00000219073	ENST00000473526	CELA3B	protein_coding	1	21984266	21989354
ENSG00000118094	2.49593	0.670984	4.1e-40	1.72e-38	ENSG00000118094	ENST00000527558	TREH	protein_coding	11	118662731	118679690
ENSG00000167768	2.49568	-2.10979	2.36e-23	4.28e-22	ENSG00000167768	ENST00000548765	KRT1	protein_coding	12	52675723	52677517
ENSG00000240771	2.49548	2.31046	8.32e-70	9.37e-68	ENSG00000240771	ENST00000477314	ARHGEF25	protein_coding	12	57616383	57619379
ENSG00000253545	2.49537	-1.86213	1.47e-22	2.55e-21	ENSG00000253545	ENST00000519770	IGHV3-52	IG_V_pseudogene	14	106586376	106586826
ENSG00000236780	2.49471	-3.38874	4.48e-22	7.51e-21	ENSG00000236780	ENST00000414404	LINC01829	lincRNA	2	67175423	67215277
ENSG00000225335	2.4941	0.374176	1.08e-165	2.15e-162	ENSG00000225335	ENST00000622035	XXbac-B476C20.9	antisense	22	18078055	18078775
ENSG00000197361	2.49396	0.443695	4.18e-95	1.08e-92	ENSG00000197361	ENST00000560325	FBXL22	protein_coding	15	63597702	63601605
ENSG00000106034	2.49353	2.75681	3.73e-66	3.77e-64	ENSG00000106034	ENST00000466055	CPED1	protein_coding	7	121149556	121261831
ENSG00000108823	2.49155	0.412891	1.31e-33	4.07e-32	ENSG00000108823	ENST00000505964	SGCA	protein_coding	17	50175173	50175928
ENSG00000253177	2.49142	-4.42319	6.59e-31	1.8e-29	ENSG00000253177	ENST00000521307	RP11-100L22.1	lincRNA	8	92668888	92679594
ENSG00000196196	2.49117	2.47358	1.59e-49	9.25e-48	ENSG00000196196	ENST00000354323	HRCT1	protein_coding	9	35906192	35907141
ENSG00000130700	2.49105	-1.77277	3.46e-14	3.38e-13	ENSG00000130700	ENST00000252997	GATA5	protein_coding	20	62463497	62475970
ENSG00000180616	2.48931	-0.158958	1.02e-74	1.39e-72	ENSG00000180616	ENST00000357585	SSTR2	protein_coding	17	73165012	73176633
ENSG00000166736	2.48797	-1.76138	8.13e-22	1.34e-20	ENSG00000166736	ENST00000502622	HTR3A	protein_coding	11	113981036	113986911
ENSG00000254489	2.48757	-4.57075	1.31e-19	1.86e-18	ENSG00000254489	ENST00000525871	RP5-1024C24.1	antisense	11	30584163	30584960
ENSG00000266968	2.48701	-1.33688	2.24e-12	1.89e-11	ENSG00000266968	ENST00000590535	RP11-116O18.1	sense_intronic	18	45646153	45647937
ENSG00000182175	2.4865	2.61921	1.08e-44	5.4e-43	ENSG00000182175	ENST00000556950	RGMA	protein_coding	15	93072967	93088653
ENSG00000112818	2.48615	6.49974	4.1e-40	1.72e-38	ENSG00000112818	ENST00000611727	MEP1A	protein_coding	6	46793399	46839782
ENSG00000275897	2.48529	-2.57316	2.48e-62	2.2e-60	ENSG00000275897	ENST00000620769	RP11-94C24.13	lincRNA	17	50475819	50478391
ENSG00000102010	2.48514	0.339399	1.49e-54	1.03e-52	ENSG00000102010	ENST00000489983	BMX	protein_coding	X	15525288	15537305
ENSG00000165457	2.48439	2.28954	2.08e-48	1.18e-46	ENSG00000165457	ENST00000538353	FOLR2	protein_coding	11	72218538	72221566
ENSG00000127472	2.48392	-0.358586	5.01e-41	2.18e-39	ENSG00000127472	ENST00000478803	PLA2G5	protein_coding	1	20070295	20090828
ENSG00000230246	2.48389	-4.67949	1.57e-22	2.71e-21	ENSG00000230246	ENST00000420021	SPATA31C1	transcribed_unprocessed_pseudogene	9	87914522	87923505
ENSG00000230970	2.48299	-4.56636	8.79e-26	1.85e-24	ENSG00000230970	ENST00000625517	HHATL-AS1	antisense	3	42704154	42704953
ENSG00000247416	2.48203	-4.33804	8.01e-32	2.3e-30	ENSG00000247416	ENST00000532002	RP11-629G13.1	antisense	11	112960327	112961299
ENSG00000099834	2.48095	6.69115	1.45e-65	1.44e-63	ENSG00000099834	ENST00000529337	CDHR5	protein_coding	11	624213	625169
ENSG00000280439	2.48019	-3.72321	2.54e-34	8.1e-33	ENSG00000280439	ENST00000623032	RP4-568B10.1	TEC	7	106035798	106036431
ENSG00000129244	2.48006	-0.540024	2.08e-60	1.74e-58	ENSG00000129244	ENST00000577113	ATP1B2	protein_coding	17	7654109	7655934
ENSG00000178084	2.47902	-2.74672	1.6e-11	1.25e-10	ENSG00000178084	ENST00000318351	HTR3C	protein_coding	3	184053047	184060671
ENSG00000214814	2.47893	2.13854	1.28e-21	2.09e-20	ENSG00000214814	ENST00000522917	FER1L6	protein_coding	8	123851987	124120061
ENSG00000211656	2.47872	-2.64572	1.37e-20	2.08e-19	ENSG00000211656	ENST00000390302	IGLV2-33	IG_V_gene	22	22588155	22588688
ENSG00000211672	2.47734	-2.44641	1.6e-17	1.98e-16	ENSG00000211672	ENST00000390318	IGLV4-3	IG_V_gene	22	22871507	22872035
ENSG00000229230	2.47599	-3.72088	4.23e-21	6.63e-20	ENSG00000229230	ENST00000421424	MT1P3	processed_pseudogene	20	35218009	35218185
ENSG00000224565	2.47544	-4.48736	1.33e-24	2.59e-23	ENSG00000224565	ENST00000437920	LINC01754	lincRNA	20	47391929	47412327
ENSG00000227467	2.47473	-3.19939	1.72e-45	8.79e-44	ENSG00000227467	ENST00000450804	LINC01537	lincRNA	11	72570660	72573229
ENSG00000072163	2.47466	4.05269	3.13e-57	2.38e-55	ENSG00000072163	ENST00000582671	LIMS2	protein_coding	2	127642125	127646678
ENSG00000213231	2.47253	-4.74092	2.64e-12	2.21e-11	ENSG00000213231	ENST00000556665	TCL1B	protein_coding	14	95689285	95691356
ENSG00000164929	2.47163	-1.12568	2.96e-52	1.87e-50	ENSG00000164929	ENST00000521926	BAALC	protein_coding	8	103213411	103228166
ENSG00000211965	2.47082	3.20193	7.45e-23	1.31e-21	ENSG00000211965	ENST00000390625	IGHV3-49	IG_V_gene	14	106556936	106557477
ENSG00000100505	2.47079	-0.300927	5.4e-41	2.35e-39	ENSG00000100505	ENST00000360392	TRIM9	protein_coding	14	50996064	51095076
ENSG00000226741	2.47028	-3.96132	1.82e-18	2.39e-17	ENSG00000226741	ENST00000426467	CTA-929C8.6	lincRNA	22	27310651	27317456
ENSG00000237179	2.46854	-4.36155	1.49e-16	1.74e-15	ENSG00000237179	ENST00000451698	LINC01797	lincRNA	2	66697162	66703197
ENSG00000121898	2.46819	2.9831	1.06e-39	4.36e-38	ENSG00000121898	ENST00000481775	CPXM2	protein_coding	10	123880209	123887166
ENSG00000211941	2.46684	3.505	1.21e-23	2.24e-22	ENSG00000211941	ENST00000390601	IGHV3-11	IG_V_gene	14	106116635	106117204
ENSG00000183690	2.46671	-1.31078	9.56e-37	3.4e-35	ENSG00000183690	ENST00000420999	EFHC2	protein_coding	X	44148665	44343672
ENSG00000275830	2.46582	-4.45121	3.92e-25	7.89e-24	ENSG00000275830	ENST00000617298	RP11-403A3.3	lincRNA	13	110036197	110057286
ENSG00000162391	2.46536	0.161753	6.77e-107	2.4e-104	ENSG00000162391	ENST00000371304	FAM151A	protein_coding	1	54609182	54623556
ENSG00000148357	2.46403	3.56651	1.14e-50	6.84e-49	ENSG00000148357	ENST00000623487	HMCN2	protein_coding	9	130429166	130434121
ENSG00000035720	2.46262	-1.35229	7.86e-39	3.1e-37	ENSG00000035720	ENST00000265404	STAP1	protein_coding	4	67558728	67606898
ENSG00000099866	2.46261	0.182905	3.98e-45	2.02e-43	ENSG00000099866	ENST00000622449	MADCAM1	protein_coding	19	497817	498727
ENSG00000124568	2.46247	-3.13387	1.04e-28	2.54e-27	ENSG00000124568	ENST00000468082	SLC17A1	protein_coding	6	25798785	25830557
ENSG00000259370	2.46027	-0.685418	9.1e-49	5.19e-47	ENSG00000259370	ENST00000557994	RP11-1069G10.1	antisense	15	62842889	62884034
ENSG00000271130	2.45997	-1.73353	1.82e-21	2.94e-20	ENSG00000271130	ENST00000565407	IGHV3OR16-8	IG_V_gene	16	33009175	33009620
ENSG00000128482	2.4595	-0.992535	2.39e-63	2.2e-61	ENSG00000128482	ENST00000574782	RNF112	protein_coding	17	19415424	19415961
ENSG00000105366	2.45739	-0.66873	2.3e-43	1.09e-41	ENSG00000105366	ENST00000597352	SIGLEC8	protein_coding	19	51455496	51457809
ENSG00000268505	2.45247	-1.62616	1.89e-51	1.16e-49	ENSG00000268505	ENST00000599841	RP11-805I24.3	lincRNA	16	86192793	86198913
ENSG00000254030	2.44979	-4.32583	5.35e-19	7.29e-18	ENSG00000254030	ENST00000519670	IGLC5	IG_C_pseudogene	22	22915635	22915927
ENSG00000196109	2.44972	-3.56991	7.43e-24	1.39e-22	ENSG00000196109	ENST00000397121	ZNF676	protein_coding	19	22179091	22196951
ENSG00000090659	2.44795	2.32631	8.93e-54	5.94e-52	ENSG00000090659	ENST00000601256	CD209	protein_coding	19	7743175	7747511
ENSG00000228495	2.44743	-3.17202	7.29e-38	2.73e-36	ENSG00000228495	ENST00000447481	LINC01013	lincRNA	6	132160765	132164491
ENSG00000125355	2.44604	-0.486235	8.64e-50	5.08e-48	ENSG00000125355	ENST00000480821	TMEM255A	protein_coding	X	120309893	120311402
ENSG00000239951	2.44589	5.79779	5.48e-29	1.36e-27	ENSG00000239951	ENST00000492167	IGKV3-20	IG_V_gene	2	89142574	89143160
ENSG00000254827	2.44372	2.55094	8.14e-91	1.8e-88	ENSG00000254827	ENST00000455942	SLC22A18AS	protein_coding	11	2888097	2903490
ENSG00000143603	2.44162	1.47945	1.06e-83	1.87e-81	ENSG00000143603	ENST00000358505	KCNN3	protein_coding	1	154707952	154868319
ENSG00000214381	2.44127	-3.67624	6.26e-19	8.48e-18	ENSG00000214381	ENST00000494582	LINC00488	lincRNA	3	109178165	109185257
ENSG00000072657	2.44069	0.593965	1.14e-37	4.21e-36	ENSG00000072657	ENST00000549922	TRHDE	protein_coding	12	72568630	72621331
ENSG00000175329	2.44046	4.10487	1.69e-39	6.91e-38	ENSG00000175329	ENST00000308700	ISX	protein_coding	22	35066136	35087387
ENSG00000120885	2.43962	5.66299	1.78e-44	8.77e-43	ENSG00000120885	ENST00000522238	CLU	protein_coding	8	27610476	27614243
ENSG00000275395	2.43827	9.31305	3.8e-21	5.97e-20	ENSG00000275395	ENST00000595713	FCGBP	protein_coding	19	39886266	39887292
ENSG00000266200	2.43811	1.31716	8.18e-21	1.26e-19	ENSG00000266200	ENST00000591655	PNLIPRP2	polymorphic_pseudogene	10	116621306	116645143
ENSG00000125775	2.43743	5.37577	2.88e-67	3.03e-65	ENSG00000125775	ENST00000615838	SDCBP2	protein_coding	20	1312702	1329139
ENSG00000175906	2.43731	1.00802	4.67e-72	5.62e-70	ENSG00000175906	ENST00000320033	ARL4D	protein_coding	17	43398959	43401137
ENSG00000150628	2.43722	-4.40777	4.84e-21	7.54e-20	ENSG00000150628	ENST00000508699	SPATA4	protein_coding	4	176192972	176195541
ENSG00000256618	2.43687	2.63157	2.79e-11	2.13e-10	ENSG00000256618	ENST00000540040	MTRNR2L1	protein_coding	17	22523111	22524663
ENSG00000092421	2.43649	4.28771	1.38e-59	1.12e-57	ENSG00000092421	ENST00000512156	SEMA6A	protein_coding	5	116550115	116574234
ENSG00000244575	2.43415	2.66398	1.67e-23	3.06e-22	ENSG00000244575	ENST00000498435	IGKV1-27	IG_V_gene	2	89213423	89213928
ENSG00000038295	2.43222	-0.701617	1.54e-34	4.97e-33	ENSG00000038295	ENST00000506144	TLL1	protein_coding	4	165874958	165995178
ENSG00000158125	2.43146	4.35928	3.8e-50	2.26e-48	ENSG00000158125	ENST00000476043	XDH	protein_coding	2	31383082	31384395
ENSG00000213247	2.43095	-4.20959	9.38e-23	1.64e-21	ENSG00000213247	ENST00000424331	RP11-479A21.1	processed_pseudogene	10	111104956	111105248
ENSG00000231367	2.42941	-3.25184	5.18e-33	1.57e-31	ENSG00000231367	ENST00000413227	AC016995.3	lincRNA	2	38458646	38469441
ENSG00000100197	2.42879	0.645087	8.27e-52	5.18e-50	ENSG00000100197	ENST00000359033	CYP2D6	protein_coding	22	42126556	42130865
ENSG00000128218	2.42777	-0.832931	2.62e-33	8.05e-32	ENSG00000128218	ENST00000248948	VPREB3	protein_coding	22	23752743	23754468
ENSG00000254237	2.42564	-4.19597	9.05e-16	9.91e-15	ENSG00000254237	ENST00000521842	RP11-115J16.2	lincRNA	8	9379980	9415940
ENSG00000211445	2.42527	4.64011	8.35e-54	5.56e-52	ENSG00000211445	ENST00000520059	GPX3	protein_coding	5	151026966	151027985
ENSG00000244753	2.4251	-3.45586	5.61e-43	2.62e-41	ENSG00000244753	ENST00000495592	RPL15P21	processed_pseudogene	17	10860535	10861462
ENSG00000102290	2.42487	-4.30125	3.91e-17	4.71e-16	ENSG00000102290	ENST00000406881	PCDH11X	protein_coding	X	91835505	92619076
ENSG00000234184	2.42435	-3.24788	7.29e-27	1.61e-25	ENSG00000234184	ENST00000443565	LINC01781	lincRNA	1	80641284	80646788
ENSG00000135116	2.42319	-2.35593	1.17e-17	1.46e-16	ENSG00000135116	ENST00000586941	HRK	protein_coding	12	116869477	116878497
ENSG00000117281	2.42318	-1.24313	6.36e-63	5.75e-61	ENSG00000117281	ENST00000584442	CD160	protein_coding	1	145728328	145738493
ENSG00000178343	2.42263	0.241573	3.94e-30	1.04e-28	ENSG00000178343	ENST00000319234	SHISA3	protein_coding	4	42397839	42402487
ENSG00000232855	2.42172	-2.45478	2.58e-39	1.04e-37	ENSG00000232855	ENST00000452028	AF131217.1	lincRNA	21	28670981	28674773
ENSG00000172554	2.42168	-3.33608	2.73e-26	5.88e-25	ENSG00000172554	ENST00000472606	SNTG2	protein_coding	2	1353688	1367613
ENSG00000152763	2.42125	1.29554	3.84e-83	6.6e-81	ENSG00000152763	ENST00000474506	WDR78	protein_coding	1	66921243	66924696
ENSG00000171951	2.41937	1.46275	6.6e-38	2.47e-36	ENSG00000171951	ENST00000433889	SCG2	protein_coding	2	223598906	223602361
ENSG00000108187	2.41908	4.0855	5.62e-87	1.08e-84	ENSG00000108187	ENST00000478192	PBLD	protein_coding	10	68295947	68306829
ENSG00000177103	2.41841	-0.833977	9.25e-28	2.14e-26	ENSG00000177103	ENST00000525836	DSCAML1	protein_coding	11	117776809	117817525
ENSG00000197766	2.41816	4.38666	2.3e-34	7.35e-33	ENSG00000197766	ENST00000592860	CFD	protein_coding	19	859664	863238
ENSG00000198889	2.41642	-4.70132	6.21e-16	6.89e-15	ENSG00000198889	ENST00000371126	DCAF12L1	protein_coding	X	126549383	126552851
ENSG00000254176	2.4142	-3.0886	1.88e-20	2.81e-19	ENSG00000254176	ENST00000523951	IGHV3-75	IG_V_pseudogene	14	106823687	106824147
ENSG00000182168	2.41411	1.13435	1.39e-84	2.53e-82	ENSG00000182168	ENST00000504962	UNC5C	protein_coding	4	95247946	95549200
ENSG00000244968	2.4131	-2.93516	3.79e-42	1.73e-40	ENSG00000244968	ENST00000514291	LIFR-AS1	antisense	5	38558942	38579594
ENSG00000134533	2.40974	1.38967	1.38e-46	7.41e-45	ENSG00000134533	ENST00000437578	RERG	protein_coding	12	15346477	15348675
ENSG00000165449	2.40896	3.13634	6.45e-47	3.48e-45	ENSG00000165449	ENST00000490066	SLC16A9	protein_coding	10	59684098	59709522
ENSG00000254326	2.40833	-3.15931	1.43e-16	1.66e-15	ENSG00000254326	ENST00000522512	IGHV7-27	IG_V_pseudogene	14	106317823	106318236
ENSG00000231768	2.40828	-3.26367	1.87e-29	4.78e-28	ENSG00000231768	ENST00000421207	LINC01354	lincRNA	1	234529942	234531765
ENSG00000223726	2.40761	-4.35625	7.71e-20	1.11e-18	ENSG00000223726	ENST00000454387	CTA-929C8.7	lincRNA	22	27307483	27318538
ENSG00000152292	2.40693	-0.371344	9.38e-30	2.42e-28	ENSG00000152292	ENST00000488219	SH2D6	protein_coding	2	85435420	85436738
ENSG00000227508	2.40647	-3.64579	1.46e-39	5.97e-38	ENSG00000227508	ENST00000438622	LINC01624	lincRNA	6	170276939	170279469
ENSG00000134240	2.40555	7.31353	4.47e-26	9.53e-25	ENSG00000134240	ENST00000476640	HMGCS2	protein_coding	1	119755488	119764626
ENSG00000240864	2.40427	3.05976	1.13e-22	1.97e-21	ENSG00000240864	ENST00000479981	IGKV1-16	IG_V_gene	2	89099859	89100361
ENSG00000205683	2.40424	0.441606	3.21e-56	2.36e-54	ENSG00000205683	ENST00000555469	DPF3	protein_coding	14	72806010	72836483
ENSG00000270318	2.40421	-3.09315	2.39e-17	2.92e-16	ENSG00000270318	ENST00000565524	IGHV3OR16-11	IG_V_pseudogene	16	33858896	33859352
ENSG00000132704	2.40402	-0.565301	2.31e-29	5.87e-28	ENSG00000132704	ENST00000462774	FCRL2	protein_coding	1	157769350	157777132
ENSG00000198838	2.4035	-0.143476	4.69e-71	5.46e-69	ENSG00000198838	ENST00000636878	RYR3	protein_coding	15	33858139	33859669
ENSG00000259834	2.40323	-0.145336	8.5e-35	2.77e-33	ENSG00000259834	ENST00000566942	RP11-284N8.3	lincRNA	1	110653560	110657040
ENSG00000187912	2.40219	-2.08575	1.37e-25	2.85e-24	ENSG00000187912	ENST00000551730	CLEC17A	protein_coding	19	14583123	14610420
ENSG00000211804	2.4014	-2.86734	2.78e-18	3.6e-17	ENSG00000211804	ENST00000621643	TRDV1	TR_V_gene	14	22096507	22096608
ENSG00000262488	2.40127	-3.99489	3.54e-20	5.22e-19	ENSG00000262488	ENST00000577174	RP11-876N24.1	processed_pseudogene	16	10840384	10841544
ENSG00000122733	2.40103	-2.69889	3.22e-32	9.44e-31	ENSG00000122733	ENST00000440503	PHF24	protein_coding	9	34979688	34982544
ENSG00000211673	2.40007	3.48624	4.02e-21	6.31e-20	ENSG00000211673	ENST00000390319	IGLV3-1	IG_V_gene	22	22880706	22881396
ENSG00000270999	2.399	-4.05288	1.68e-16	1.95e-15	ENSG00000270999	ENST00000603238	IGKV1OR2-118	IG_V_pseudogene	2	90315366	90315836
ENSG00000224961	2.39844	-0.315156	1.41e-37	5.22e-36	ENSG00000224961	ENST00000417299	LINC01752	lincRNA	20	10753090	10753966
ENSG00000066629	2.39758	2.66992	1.42e-74	1.92e-72	ENSG00000066629	ENST00000553313	EML1	protein_coding	14	99936167	99940174
ENSG00000256654	2.3965	-4.70756	1.78e-13	1.64e-12	ENSG00000256654	ENST00000538202	RP11-429A20.3	processed_transcript	12	5023392	5025613
ENSG00000196979	2.3963	-3.95132	5.2e-20	7.59e-19	ENSG00000196979	ENST00000358748	RP11-88G17.6	lincRNA	9	130140610	130144219
ENSG00000116833	2.39541	3.15002	1.52e-88	3.09e-86	ENSG00000116833	ENST00000367357	NR5A2	protein_coding	1	200043810	200058424
ENSG00000244020	2.39465	-4.61722	1.79e-16	2.07e-15	ENSG00000244020	ENST00000464121	MT1HL1	protein_coding	1	237004103	237004418
ENSG00000232606	2.39418	-4.67454	3.38e-22	5.73e-21	ENSG00000232606	ENST00000413525	LINC01412	lincRNA	2	144566435	144579434
ENSG00000184524	2.39277	-1.91978	2.63e-51	1.61e-49	ENSG00000184524	ENST00000524587	CEND1	protein_coding	11	788178	790113
ENSG00000144063	2.39087	3.13914	1.21e-67	1.28e-65	ENSG00000144063	ENST00000424988	MALL	protein_coding	2	110085712	110115821
ENSG00000256632	2.39074	-4.06607	1.59e-52	1.01e-50	ENSG00000256632	ENST00000537262	RP13-672B3.2	protein_coding	12	132688049	132714912
ENSG00000157111	2.38975	3.6284	3.05e-71	3.57e-69	ENSG00000157111	ENST00000287773	TMEM171	protein_coding	5	73120569	73131809
ENSG00000267420	2.38774	-4.67994	2.26e-25	4.62e-24	ENSG00000267420	ENST00000592842	RP11-527L4.6	lincRNA	17	43927563	43932622
ENSG00000128573	2.38737	1.92939	1.01e-31	2.9e-30	ENSG00000128573	ENST00000634664	FOXP2	protein_coding	7	114661792	114691914
ENSG00000224106	2.38734	-4.30872	8.79e-23	1.54e-21	ENSG00000224106	ENST00000446871	CYP4F25P	unprocessed_pseudogene	9	64465463	64466498
ENSG00000119938	2.38727	0.873328	5.88e-44	2.85e-42	ENSG00000119938	ENST00000238994	PPP1R3C	protein_coding	10	91628442	91633054
ENSG00000253461	2.3869	-4.60778	4.8e-15	4.99e-14	ENSG00000253461	ENST00000517744	IGKV1-35	IG_V_pseudogene	2	89286689	89286973
ENSG00000176387	2.38688	6.66455	7.54e-74	9.87e-72	ENSG00000176387	ENST00000566606	HSD11B2	protein_coding	16	67431366	67436134
ENSG00000233485	2.38659	-4.54889	4.21e-22	7.09e-21	ENSG00000233485	ENST00000428747	RP3-467K16.2	antisense	1	15326680	15343876
ENSG00000180332	2.38563	-2.22859	1.02e-15	1.11e-14	ENSG00000180332	ENST00000379108	KCTD4	protein_coding	13	45192853	45194717
ENSG00000237360	2.38517	-4.80049	2.75e-17	3.35e-16	ENSG00000237360	ENST00000431135	CHCHD4P2	processed_pseudogene	9	108097432	108097851
ENSG00000259430	2.38453	-4.70411	9.3e-16	1.02e-14	ENSG00000259430	ENST00000560643	CERS3-AS1	antisense	15	100399875	100437914
ENSG00000250708	2.38334	-4.63092	1.48e-15	1.6e-14	ENSG00000250708	ENST00000512263	RP11-161D15.1	lincRNA	4	173897273	173929525
ENSG00000117472	2.3817	8.02401	1.84e-64	1.76e-62	ENSG00000117472	ENST00000470318	TSPAN1	protein_coding	1	46184867	46185742
ENSG00000230481	2.38166	-2.6341	5.76e-19	7.82e-18	ENSG00000230481	ENST00000458718	IGKV1OR22-5	IG_V_pseudogene	22	16904219	16904696
ENSG00000224373	2.38155	4.11155	9.61e-23	1.68e-21	ENSG00000224373	ENST00000390629	IGHV4-59	IG_V_gene	14	106627249	106627825
ENSG00000074410	2.38151	6.55198	1.77e-60	1.48e-58	ENSG00000074410	ENST00000560293	CA12	protein_coding	15	63375460	63379073
ENSG00000172915	2.38137	1.12305	1.01e-34	3.28e-33	ENSG00000172915	ENST00000461581	NBEA	protein_coding	13	35671050	35673022
ENSG00000187398	2.38059	-0.863856	5.75e-32	1.66e-30	ENSG00000187398	ENST00000528970	LUZP2	protein_coding	11	24891765	24892521
ENSG00000226780	2.37984	-4.78279	1.07e-22	1.87e-21	ENSG00000226780	ENST00000425896	RP11-38J22.3	antisense	1	206117783	206126805
ENSG00000253936	2.37942	-1.79545	2.76e-21	4.38e-20	ENSG00000253936	ENST00000518422	IGHV3-63	IG_V_pseudogene	14	106652237	106652681
ENSG00000159176	2.37883	7.53185	3.26e-142	3.25e-139	ENSG00000159176	ENST00000481851	CSRP1	protein_coding	1	201495599	201507104
ENSG00000278535	2.37874	4.96704	2.85e-94	7.3e-92	ENSG00000278535	ENST00000617959	DHRS11	protein_coding	17	36599694	36600793
ENSG00000259002	2.37852	-4.39348	2.18e-44	1.08e-42	ENSG00000259002	ENST00000553697	RP11-671J11.7	lincRNA	14	34541817	34542444
ENSG00000174123	2.37496	-0.588578	1.77e-36	6.25e-35	ENSG00000174123	ENST00000507953	TLR10	protein_coding	4	38775836	38782990
ENSG00000236915	2.37374	-3.40089	3.01e-43	1.42e-41	ENSG00000236915	ENST00000456587	RP4-651E10.4	antisense	1	86571181	86693203
ENSG00000185774	2.37244	0.227898	2.18e-82	3.64e-80	ENSG00000185774	ENST00000512102	KCNIP4	protein_coding	4	21729850	21855715
ENSG00000091482	2.37216	-0.531082	1.38e-13	1.29e-12	ENSG00000091482	ENST00000494525	SMPX	protein_coding	X	21706338	21758022
ENSG00000127074	2.37194	-0.956294	1.93e-23	3.53e-22	ENSG00000127074	ENST00000482095	RGS13	protein_coding	1	192644531	192659862
ENSG00000279128	2.37172	-4.42023	7.3e-11	5.35e-10	ENSG00000279128	ENST00000624013	RP11-76C10.4	TEC	12	131022769	131024741
ENSG00000182255	2.37171	-4.57056	1.74e-12	1.47e-11	ENSG00000182255	ENST00000526518	KCNA4	protein_coding	11	30012939	30016359
ENSG00000112186	2.37169	1.81268	7.4e-74	9.73e-72	ENSG00000112186	ENST00000476263	CAP2	protein_coding	6	17393732	17539290
ENSG00000162188	2.37142	-1.98135	1.68e-69	1.87e-67	ENSG00000162188	ENST00000294117	GNG3	protein_coding	11	62707658	62709201
ENSG00000161640	2.37097	-2.11313	2.54e-47	1.39e-45	ENSG00000161640	ENST00000426296	SIGLEC11	protein_coding	19	49949670	49958458
ENSG00000231713	2.37075	-3.37954	6.6e-24	1.24e-22	ENSG00000231713	ENST00000419826	AF064860.7	lincRNA	21	39727846	39729684
ENSG00000214688	2.37053	-3.95478	1.06e-33	3.3e-32	ENSG00000214688	ENST00000398786	C10orf105	protein_coding	10	71711710	71737824
ENSG00000068781	2.36923	-3.69248	6.99e-19	9.45e-18	ENSG00000068781	ENST00000470560	STON1-GTF2A1L	protein_coding	2	48768962	48776481
ENSG00000188738	2.36879	1.76289	1.24e-27	2.84e-26	ENSG00000188738	ENST00000611759	FSIP2	protein_coding	2	185806082	185833289
ENSG00000166473	2.36853	-2.41009	1.64e-29	4.2e-28	ENSG00000166473	ENST00000529791	PKD1L2	polymorphic_pseudogene	16	81174863	81181327
ENSG00000105492	2.36835	-1.96312	1.62e-35	5.48e-34	ENSG00000105492	ENST00000489837	SIGLEC6	protein_coding	19	51529519	51531803
ENSG00000079385	2.36818	7.51408	1.34e-82	2.26e-80	ENSG00000079385	ENST00000471298	CEACAM1	protein_coding	19	42527062	42527822
ENSG00000263961	2.36787	-0.942209	4.74e-39	1.89e-37	ENSG00000263961	ENST00000582070	C1orf186	protein_coding	1	206097699	206102448
ENSG00000154975	2.36767	-2.89343	1.68e-19	2.36e-18	ENSG00000154975	ENST00000573294	CA10	protein_coding	17	51931064	52158063
ENSG00000183379	2.36729	-3.31911	1.18e-27	2.7e-26	ENSG00000183379	ENST00000554953	SYNDIG1L	protein_coding	14	74409505	74426102
ENSG00000125148	2.36675	5.61478	4.81e-57	3.63e-55	ENSG00000125148	ENST00000567300	MT2A	protein_coding	16	56608690	56609497
ENSG00000128645	2.36611	-1.10646	7.41e-33	2.24e-31	ENSG00000128645	ENST00000331462	HOXD1	protein_coding	2	176188579	176190907
ENSG00000069018	2.36218	-3.11189	7.56e-34	2.38e-32	ENSG00000069018	ENST00000502753	TRPC7	protein_coding	5	136213435	136365254
ENSG00000135437	2.36092	0.649971	7.12e-100	2.1e-97	ENSG00000135437	ENST00000551444	RDH5	protein_coding	12	55723367	55724614
ENSG00000130595	2.35994	-3.02409	4.18e-20	6.13e-19	ENSG00000130595	ENST00000473100	TNNT3	protein_coding	11	1938200	1938702
ENSG00000188730	2.3579	-2.47059	2.23e-28	5.38e-27	ENSG00000188730	ENST00000340652	VWC2	protein_coding	7	49773661	49921950
ENSG00000253209	2.35661	-3.57567	6.11e-18	7.75e-17	ENSG00000253209	ENST00000523210	IGHV3-65	IG_V_pseudogene	14	106666092	106666532
ENSG00000118526	2.35626	1.63899	2.34e-71	2.77e-69	ENSG00000118526	ENST00000237316	TCF21	protein_coding	6	133889335	133895553
ENSG00000241294	2.35587	2.63884	4.92e-19	6.71e-18	ENSG00000241294	ENST00000484817	IGKV2-24	IG_V_gene	2	89176328	89177160
ENSG00000124440	2.35529	0.933491	9.57e-35	3.11e-33	ENSG00000124440	ENST00000529542	HIF3A	protein_coding	19	46321780	46331496
ENSG00000108830	2.35441	-1.04284	2.77e-44	1.36e-42	ENSG00000108830	ENST00000587250	RND2	protein_coding	17	43025241	43032036
ENSG00000095110	2.35434	3.72012	9.73e-27	2.14e-25	ENSG00000095110	ENST00000534921	NXPE1	protein_coding	11	114530821	114559895
ENSG00000070193	2.35374	-0.870309	3.11e-34	9.91e-33	ENSG00000070193	ENST00000513107	FGF10	protein_coding	5	44388485	44389706
ENSG00000066468	2.35329	3.65017	2.85e-45	1.45e-43	ENSG00000066468	ENST00000491111	FGFR2	protein_coding	10	121583302	121594153
ENSG00000188822	2.35314	-1.86269	1.6e-30	4.28e-29	ENSG00000188822	ENST00000374472	CNR2	protein_coding	1	23870526	23913362
ENSG00000267466	2.3511	-1.92384	2.92e-19	4.05e-18	ENSG00000267466	ENST00000585798	RP11-13K12.5	lincRNA	17	77563368	77568695
ENSG00000164841	2.35063	-2.949	8.5e-36	2.9e-34	ENSG00000164841	ENST00000297459	TMEM74	protein_coding	8	108783537	108787615
ENSG00000112964	2.34967	1.25414	1.72e-39	7.03e-38	ENSG00000112964	ENST00000513625	GHR	protein_coding	5	42713867	42718814
ENSG00000275418	2.34888	-4.34496	1.58e-23	2.91e-22	ENSG00000275418	ENST00000622763	RP11-126O1.6	lincRNA	18	58659858	58660524
ENSG00000187091	2.34867	3.8541	2.94e-132	2.12e-129	ENSG00000187091	ENST00000473834	PLCD1	protein_coding	3	38020229	38024576
ENSG00000224220	2.3478	-2.48819	8.54e-29	2.1e-27	ENSG00000224220	ENST00000352271	AC104699.1	antisense	2	25421117	25427643
ENSG00000276409	2.34639	-0.76803	6.26e-64	5.86e-62	ENSG00000276409	ENST00000620991	CCL14	protein_coding	17	35983687	35986675
ENSG00000185290	2.34613	-3.5553	2.57e-12	2.15e-11	ENSG00000185290	ENST00000329309	NUPR2	protein_coding	7	56114681	56116400
ENSG00000140323	2.34561	2.03068	1.36e-60	1.14e-58	ENSG00000140323	ENST00000561261	DISP2	protein_coding	15	40371825	40372476
ENSG00000130224	2.34482	0.056102	1.96e-46	1.04e-44	ENSG00000130224	ENST00000538422	LRCH2	protein_coding	X	115110626	115234072
ENSG00000170703	2.34409	0.763868	2.02e-50	1.21e-48	ENSG00000170703	ENST00000470462	TTLL6	protein_coding	17	48806174	48817111
ENSG00000254157	2.34383	-3.51821	2.82e-14	2.77e-13	ENSG00000254157	ENST00000522607	IGKV2-18	IG_V_pseudogene	2	89128724	89129483
ENSG00000203972	2.34377	-4.28015	1.9e-10	1.34e-09	ENSG00000203972	ENST00000545705	GLYATL3	protein_coding	6	49499979	49526515
ENSG00000171885	2.3432	-3.70927	9.12e-13	7.91e-12	ENSG00000171885	ENST00000383170	AQP4	protein_coding	18	26861254	26865771
ENSG00000253240	2.34318	-3.88706	9.03e-18	1.14e-16	ENSG00000253240	ENST00000520848	IGHV3-36	IG_V_pseudogene	14	106392774	106393231
ENSG00000152583	2.34203	5.80463	2.44e-52	1.55e-50	ENSG00000152583	ENST00000458304	SPARCL1	protein_coding	4	87495013	87529372
ENSG00000204099	2.34038	3.0588	4.19e-37	1.51e-35	ENSG00000204099	ENST00000428592	NEU4	protein_coding	2	241814017	241815000
ENSG00000245869	2.34013	-4.09102	2.47e-19	3.45e-18	ENSG00000245869	ENST00000498872	RP11-158I9.5	antisense	11	118885841	118887742
ENSG00000261276	2.33996	-4.31564	4.94e-24	9.32e-23	ENSG00000261276	ENST00000562506	RP11-554A11.5	antisense	11	69004394	69005100
ENSG00000234828	2.33996	-2.85681	1.37e-20	2.08e-19	ENSG00000234828	ENST00000510975	RP11-526A4.1	protein_coding	4	149737614	149815814
ENSG00000123570	2.33995	-0.239304	3.32e-52	2.09e-50	ENSG00000123570	ENST00000243298	RAB9B	protein_coding	X	103822322	103832228
ENSG00000241244	2.3389	0.744431	1.83e-15	1.96e-14	ENSG00000241244	ENST00000492446	IGKV1D-16	IG_V_gene	2	90100236	90100738
ENSG00000255085	2.33888	-2.78169	2.99e-26	6.42e-25	ENSG00000255085	ENST00000529026	AF186192.5	transcribed_unprocessed_pseudogene	8	144705630	144707157
ENSG00000241755	2.33861	3.59818	4.06e-20	5.96e-19	ENSG00000241755	ENST00000493819	IGKV1-9	IG_V_gene	2	89009982	89010515
ENSG00000152910	2.33858	-3.8816	4e-10	2.72e-09	ENSG00000152910	ENST00000619533	CNTNAP4	protein_coding	16	76557376	76559231
ENSG00000108405	2.33822	0.683865	3.83e-60	3.17e-58	ENSG00000108405	ENST00000571637	P2RX1	protein_coding	17	3905263	3916476
ENSG00000157703	2.33764	-1.34693	5.96e-15	6.16e-14	ENSG00000157703	ENST00000419765	SVOPL	protein_coding	7	138594600	138679079
ENSG00000267594	2.33741	-3.44625	4.5e-20	6.59e-19	ENSG00000267594	ENST00000586049	CYP4F24P	unprocessed_pseudogene	19	15760241	15779909
ENSG00000186868	2.33718	0.609374	1.79e-30	4.77e-29	ENSG00000186868	ENST00000577017	MAPT	protein_coding	17	45985659	45987095
ENSG00000234229	2.33635	-4.68707	3.55e-13	3.2e-12	ENSG00000234229	ENST00000411451	LINC01505	lincRNA	9	106664754	106702662
ENSG00000172724	2.3351	1.49882	1.98e-22	3.4e-21	ENSG00000172724	ENST00000378800	CCL19	protein_coding	9	34689857	34691204
ENSG00000143867	2.33456	0.110832	7.97e-29	1.96e-27	ENSG00000143867	ENST00000498844	OSR1	protein_coding	2	19357706	19358623
ENSG00000261704	2.33344	-3.22684	2.64e-17	3.23e-16	ENSG00000261704	ENST00000568055	IGHV1OR16-1	IG_V_pseudogene	16	32034853	32035326
ENSG00000147614	2.33212	-0.0528299	9.12e-50	5.36e-48	ENSG00000147614	ENST00000285393	ATP6V0D2	protein_coding	8	86098837	86154228
ENSG00000145721	2.33101	-3.00876	6.64e-16	7.34e-15	ENSG00000145721	ENST00000512378	LIX1	protein_coding	5	97107484	97142753
ENSG00000135916	2.33054	8.62199	9.92e-74	1.3e-71	ENSG00000135916	ENST00000620962	ITM2C	protein_coding	2	230878218	230878718
ENSG00000281550	2.32915	-4.47152	2.32e-19	3.25e-18	ENSG00000281550	ENST00000628927	RP11-294C11.5	IG_V_pseudogene	15	21735506	21735945
ENSG00000211942	2.32908	1.27531	1.09e-17	1.36e-16	ENSG00000211942	ENST00000390602	IGHV3-13	IG_V_gene	14	106129540	106130072
ENSG00000259337	2.32868	-0.930381	6.38e-19	8.65e-18	ENSG00000259337	ENST00000558824	IGHV1OR15-2	IG_V_pseudogene	15	19972782	19973218
ENSG00000180440	2.32698	-3.97444	5.07e-10	3.42e-09	ENSG00000180440	ENST00000315190	SERTM1	protein_coding	13	36673912	36697839
ENSG00000259347	2.32625	-2.79823	1.83e-23	3.36e-22	ENSG00000259347	ENST00000636067	RP11-798K3.2	antisense	15	67054705	67065268
ENSG00000184350	2.32599	-4.09278	2.95e-18	3.82e-17	ENSG00000184350	ENST00000389832	MRGPRE	protein_coding	11	3227698	3232386
ENSG00000198125	2.3258	1.33005	4.75e-30	1.25e-28	ENSG00000198125	ENST00000419229	MB	protein_coding	22	35610970	35622524
ENSG00000254056	2.32533	-1.54204	5.52e-20	8.04e-19	ENSG00000254056	ENST00000523324	IGHV3-71	IG_V_pseudogene	14	106775157	106775618
ENSG00000168621	2.32504	-0.328598	1.64e-57	1.25e-55	ENSG00000168621	ENST00000502572	GDNF	protein_coding	5	37816026	37835491
ENSG00000205037	2.32409	-3.24181	6.6e-25	1.31e-23	ENSG00000205037	ENST00000566351	RP11-863P13.4	lincRNA	16	88099409	88100985
ENSG00000074276	2.32242	5.27127	9.48e-37	3.37e-35	ENSG00000074276	ENST00000416365	CDHR2	protein_coding	5	176590601	176591690
ENSG00000250497	2.32239	-4.5189	2.25e-09	1.42e-08	ENSG00000250497	ENST00000508202	AC007126.1	lincRNA	4	13777377	13782157
ENSG00000198491	2.3222	-4.70601	3.96e-11	2.97e-10	ENSG00000198491	ENST00000356133	RP11-208N14.4	antisense	3	187197090	187207629
ENSG00000182916	2.32063	0.0541702	5.16e-54	3.48e-52	ENSG00000182916	ENST00000372666	TCEAL7	protein_coding	X	103330229	103332088
ENSG00000165821	2.31991	0.641134	2.06e-51	1.26e-49	ENSG00000165821	ENST00000541965	SALL2	protein_coding	14	21525245	21537104
ENSG00000006740	2.3194	3.87416	4.12e-68	4.42e-66	ENSG00000006740	ENST00000584974	ARHGAP44	protein_coding	17	12984489	12988916
ENSG00000211670	2.31905	2.10107	1.67e-16	1.93e-15	ENSG00000211670	ENST00000390316	IGLV3-9	IG_V_gene	22	22819010	22819756
ENSG00000108370	2.319	-0.349132	9.85e-65	9.5e-63	ENSG00000108370	ENST00000577595	RGS9	protein_coding	17	65188704	65227692
ENSG00000211649	2.31834	2.9986	2.76e-16	3.15e-15	ENSG00000211649	ENST00000390295	IGLV7-46	IG_V_gene	22	22369614	22370087
ENSG00000174236	2.31767	0.255995	5.91e-22	9.83e-21	ENSG00000174236	ENST00000310791	REP15	protein_coding	12	27696519	27697596
ENSG00000271820	2.3175	-4.21383	1.1e-25	2.3e-24	ENSG00000271820	ENST00000607733	RP5-894D12.5	lincRNA	6	170266669	170276762
ENSG00000156755	2.31735	-4.23912	2.56e-22	4.35e-21	ENSG00000156755	ENST00000457995	IGKV1OR-2	IG_V_pseudogene	9	64765054	64765535
ENSG00000267629	2.31722	-4.46488	4.71e-17	5.63e-16	ENSG00000267629	ENST00000586064	AC138430.4	processed_transcript	19	19254748	19273369
ENSG00000144712	2.31611	-0.0125967	1.15e-75	1.59e-73	ENSG00000144712	ENST00000454887	CAND2	protein_coding	3	12827446	12871916
ENSG00000154478	2.31497	-4.19562	1.2e-12	1.03e-11	ENSG00000154478	ENST00000284674	GPR26	protein_coding	10	123666355	123694607
ENSG00000274128	2.31475	-4.36571	1.85e-25	3.8e-24	ENSG00000274128	ENST00000616099	RP11-342A23.2	sense_intronic	15	83962176	83962583
ENSG00000273238	2.31411	-4.78676	1.46e-16	1.69e-15	ENSG00000273238	ENST00000610212	RP11-1263C18.1	lincRNA	4	573880	574412
ENSG00000235026	2.31369	-0.578149	4.83e-10	3.27e-09	ENSG00000235026	ENST00000432658	DPP10-AS1	antisense	2	115144048	115161343
ENSG00000211972	2.31324	1.09174	2.81e-19	3.9e-18	ENSG00000211972	ENST00000390632	IGHV3-66	IG_V_gene	14	106675017	106675544
ENSG00000258941	2.313	-3.82436	7.27e-24	1.36e-22	ENSG00000258941	ENST00000640607	RP11-407N17.3	protein_coding	14	39234115	39350264
ENSG00000186715	2.31285	-0.685667	4.74e-36	1.64e-34	ENSG00000186715	ENST00000545160	MST1L	transcribed_unprocessed_pseudogene	1	16760837	16770237
ENSG00000108242	2.312	1.1554	7.1e-35	2.33e-33	ENSG00000108242	ENST00000339022	CYP2C18	protein_coding	10	94683775	94735574
ENSG00000143921	2.31055	-1.05523	4.77e-18	6.1e-17	ENSG00000143921	ENST00000272286	ABCG8	protein_coding	2	43838964	43878466
ENSG00000187288	2.30928	1.23917	1.33e-25	2.75e-24	ENSG00000187288	ENST00000487454	CIDEC	protein_coding	3	9877883	9880254
ENSG00000134962	2.3089	-0.736445	1.73e-59	1.39e-57	ENSG00000134962	ENST00000257408	KLB	protein_coding	4	39406853	39451536
ENSG00000268100	2.30841	-4.73526	1.03e-15	1.12e-14	ENSG00000268100	ENST00000596753	ZNF725P	unprocessed_pseudogene	19	23492428	23512656
ENSG00000258021	2.30833	-3.98504	1.01e-31	2.89e-30	ENSG00000258021	ENST00000552112	RP11-1100L3.4	processed_pseudogene	12	51900565	51901336
ENSG00000188833	2.30827	4.1367	1.39e-28	3.37e-27	ENSG00000188833	ENST00000493135	ENTPD8	protein_coding	9	137436562	137438246
ENSG00000211651	2.30678	4.00302	1.74e-20	2.62e-19	ENSG00000211651	ENST00000390297	IGLV1-44	IG_V_gene	22	22380766	22381347
ENSG00000278195	2.30292	-2.58866	4.38e-30	1.15e-28	ENSG00000278195	ENST00000617123	SSTR3	protein_coding	22	37206480	37210965
ENSG00000166482	2.30212	5.03249	3.97e-43	1.86e-41	ENSG00000166482	ENST00000571210	MFAP4	protein_coding	17	19384415	19387190
ENSG00000144406	2.30197	-3.02759	6.94e-20	1.01e-18	ENSG00000144406	ENST00000477924	UNC80	protein_coding	2	209960931	209995813
ENSG00000253460	2.29979	-2.45708	9.77e-14	9.22e-13	ENSG00000253460	ENST00000521969	IGKV2OR22-3	IG_V_pseudogene	22	16921443	16922173
ENSG00000225670	2.29809	-2.31937	7.5e-22	1.24e-20	ENSG00000225670	ENST00000609696	CADM3-AS1	antisense	1	159201306	159207973
ENSG00000244699	2.29805	-4.43339	2.11e-25	4.33e-24	ENSG00000244699	ENST00000493276	RP11-803B1.2	unprocessed_pseudogene	3	75384059	75391810
ENSG00000213088	2.29746	2.41284	7.83e-28	1.82e-26	ENSG00000213088	ENST00000368121	ACKR1	protein_coding	1	159205259	159206498
ENSG00000253288	2.29539	-4.54372	3.96e-13	3.55e-12	ENSG00000253288	ENST00000518973	RP11-238K6.1	lincRNA	8	137809444	138083570
ENSG00000181804	2.29281	1.20119	9.49e-71	1.1e-68	ENSG00000181804	ENST00000498717	SLC9A9	protein_coding	3	143847594	143848469
ENSG00000211633	2.29224	-1.543	6.26e-17	7.45e-16	ENSG00000211633	ENST00000390278	IGKV1D-42	IG_V_gene	2	90190193	90190681
ENSG00000153253	2.29178	-0.997824	1.42e-42	6.52e-41	ENSG00000153253	ENST00000453007	SCN3A	protein_coding	2	165164393	165204050
ENSG00000177272	2.29106	-0.960004	8.96e-34	2.81e-32	ENSG00000177272	ENST00000369769	KCNA3	protein_coding	1	110672465	110675033
ENSG00000179914	2.28861	5.97031	1.27e-12	1.09e-11	ENSG00000179914	ENST00000464077	ITLN1	protein_coding	1	160881154	160882295
ENSG00000231672	2.28784	-2.67456	5.13e-32	1.49e-30	ENSG00000231672	ENST00000423123	DIRC3	protein_coding	2	217703900	217756555
ENSG00000127588	2.28746	-1.69935	1.2e-17	1.5e-16	ENSG00000127588	ENST00000248150	GNG13	protein_coding	16	798041	800733
ENSG00000233421	2.28654	-3.86543	2e-21	3.21e-20	ENSG00000233421	ENST00000614408	LINC01783	lincRNA	1	16535342	16536172
ENSG00000224475	2.28652	-4.42254	3.61e-34	1.15e-32	ENSG00000224475	ENST00000429766	AC073900.4	processed_pseudogene	7	97200708	97201483
ENSG00000261625	2.28638	-1.43573	1.29e-34	4.17e-33	ENSG00000261625	ENST00000562276	RP11-554A11.4	sense_overlapping	11	69000765	69002048
ENSG00000154553	2.28546	4.12503	4.31e-48	2.42e-46	ENSG00000154553	ENST00000515261	PDLIM3	protein_coding	4	185523143	185535507
ENSG00000078596	2.28537	2.42573	1.78e-55	1.27e-53	ENSG00000078596	ENST00000461357	ITM2A	protein_coding	X	79367104	79367667
ENSG00000254293	2.28483	-4.59391	4.58e-11	3.42e-10	ENSG00000254293	ENST00000522134	CTB-158E9.1	lincRNA	5	154485273	154486150
ENSG00000132840	2.28452	-0.625666	4.73e-36	1.64e-34	ENSG00000132840	ENST00000523046	BHMT2	protein_coding	5	79082392	79083198
ENSG00000095637	2.2845	5.38739	2.09e-55	1.49e-53	ENSG00000095637	ENST00000482068	SORBS1	protein_coding	10	95490737	95493185
ENSG00000224513	2.2845	-4.36211	1.44e-18	1.91e-17	ENSG00000224513	ENST00000418995	AC109309.4	antisense	11	3226061	3232838
ENSG00000197893	2.2843	-1.63335	1.49e-18	1.97e-17	ENSG00000197893	ENST00000359988	NRAP	protein_coding	10	113588833	113664127
ENSG00000103647	2.28361	-0.0128879	3.83e-40	1.61e-38	ENSG00000103647	ENST00000543950	CORO2B	protein_coding	15	68631988	68727803
ENSG00000250850	2.28316	-4.49612	3.17e-15	3.34e-14	ENSG00000250850	ENST00000509911	RP11-297B17.3	antisense	9	37002697	37008040
ENSG00000136011	2.28274	-0.676977	4.04e-55	2.85e-53	ENSG00000136011	ENST00000552777	STAB2	protein_coding	12	103763498	103766416
ENSG00000135063	2.28268	-0.23829	7.53e-36	2.58e-34	ENSG00000135063	ENST00000377216	FAM189A2	protein_coding	9	69387921	69392455
ENSG00000172828	2.28258	4.99398	9.92e-47	5.33e-45	ENSG00000172828	ENST00000543856	CES3	protein_coding	16	66967475	66975148
ENSG00000104112	2.28164	-0.62455	1.89e-15	2.02e-14	ENSG00000104112	ENST00000558709	SCG3	protein_coding	15	51681532	51692336
ENSG00000176928	2.28152	0.431329	1.2e-40	5.16e-39	ENSG00000176928	ENST00000322348	GCNT4	protein_coding	5	75025346	75030899
ENSG00000211966	2.28056	4.83248	4.16e-20	6.09e-19	ENSG00000211966	ENST00000390626	IGHV5-51	IG_V_gene	14	106578744	106579236
ENSG00000174514	2.28044	3.29576	6.49e-50	3.84e-48	ENSG00000174514	ENST00000478555	MFSD4A	protein_coding	1	205598040	205602918
ENSG00000151320	2.27803	1.14528	1.63e-59	1.32e-57	ENSG00000151320	ENST00000554740	AKAP6	protein_coding	14	32735851	32774001
ENSG00000165023	2.27637	-2.67948	5.33e-20	7.76e-19	ENSG00000165023	ENST00000637905	DIRAS2	protein_coding	9	90613699	90642862
ENSG00000102886	2.27593	2.94935	7.17e-58	5.54e-56	ENSG00000102886	ENST00000566613	GDPD3	protein_coding	16	30104844	30111396
ENSG00000234165	2.27437	-4.84209	1.44e-18	1.9e-17	ENSG00000234165	ENST00000446601	AC114877.3	lincRNA	3	26712307	26713364
ENSG00000227954	2.27425	-2.32136	3.56e-47	1.94e-45	ENSG00000227954	ENST00000630728	TARID	antisense	6	133884722	133892802
ENSG00000241119	2.27417	-3.91873	1.2e-20	1.83e-19	ENSG00000241119	ENST00000354728	UGT1A9	protein_coding	2	233671853	233773300
ENSG00000149970	2.2731	-1.78205	1.81e-32	5.36e-31	ENSG00000149970	ENST00000485012	CNKSR2	protein_coding	X	21531856	21591098
ENSG00000228013	2.27301	-3.54892	1.76e-44	8.71e-43	ENSG00000228013	ENST00000424435	RP11-350G8.5	antisense	1	154402328	154406564
ENSG00000137273	2.27082	2.18732	3.35e-61	2.88e-59	ENSG00000137273	ENST00000259806	FOXF2	protein_coding	6	1389834	1395597
ENSG00000226431	2.26994	-4.47449	4.74e-18	6.07e-17	ENSG00000226431	ENST00000457120	RP11-416N2.3	sense_intronic	10	103549075	103550964
ENSG00000115353	2.26961	-1.36071	1.42e-22	2.45e-21	ENSG00000115353	ENST00000497764	TACR1	protein_coding	2	75118807	75120766
ENSG00000198121	2.26945	2.73999	4.23e-73	5.42e-71	ENSG00000198121	ENST00000441240	LPAR1	protein_coding	9	110941668	111038458
ENSG00000077080	2.2681	-3.76039	6.44e-14	6.16e-13	ENSG00000077080	ENST00000461605	ACTL6B	protein_coding	7	100650063	100656433
ENSG00000177098	2.26807	0.610722	2.78e-60	2.32e-58	ENSG00000177098	ENST00000532138	SCN4B	protein_coding	11	118141206	118145700
ENSG00000149451	2.26629	1.34189	6.1e-38	2.29e-36	ENSG00000149451	ENST00000617732	ADAM33	protein_coding	20	3668582	3682051
ENSG00000078295	2.26538	-0.0115503	2.23e-44	1.1e-42	ENSG00000078295	ENST00000489501	ADCY2	protein_coding	5	7793619	7827532
ENSG00000254041	2.26531	-4.6236	9.67e-14	9.13e-13	ENSG00000254041	ENST00000518927	RP11-574O7.1	antisense	8	105142860	105188606
ENSG00000198947	2.26323	3.29136	9.53e-45	4.78e-43	ENSG00000198947	ENST00000463609	DMD	protein_coding	X	33159195	33211432
ENSG00000171408	2.26035	0.0951947	1.15e-62	1.03e-60	ENSG00000171408	ENST00000446774	PDE7B	protein_coding	6	136149086	136156075
ENSG00000058668	2.26014	5.5191	2.18e-76	3.08e-74	ENSG00000058668	ENST00000484746	ATP2B4	protein_coding	1	203727468	203744080
ENSG00000171126	2.25949	-2.11103	1.81e-24	3.51e-23	ENSG00000171126	ENST00000394973	KCNG3	protein_coding	2	42442032	42493977
ENSG00000230500	2.2591	-4.57346	5.62e-17	6.7e-16	ENSG00000230500	ENST00000412244	MKX-AS1	antisense	10	27761589	27767793
ENSG00000115616	2.25902	4.06018	2.11e-41	9.37e-40	ENSG00000115616	ENST00000469286	SLC9A2	protein_coding	2	102689694	102702451
ENSG00000253578	2.25883	-4.779	1.33e-15	1.44e-14	ENSG00000253578	ENST00000524313	IGKV1-22	IG_V_pseudogene	2	89170775	89171212
ENSG00000269970	2.25827	-3.73604	8.19e-39	3.22e-37	ENSG00000269970	ENST00000602325	RP11-498E2.9	sense_intronic	9	122372605	122372825
ENSG00000281179	2.25713	-3.76295	6.38e-11	4.7e-10	ENSG00000281179	ENST00000630556	RP11-294C11.4	IG_V_gene	15	21717808	21718245
ENSG00000243135	2.25662	-3.92542	7.82e-14	7.44e-13	ENSG00000243135	ENST00000482026	UGT1A3	protein_coding	2	233729108	233773299
ENSG00000171533	2.25603	0.171522	2.58e-46	1.37e-44	ENSG00000171533	ENST00000434603	MAP6	protein_coding	11	75602860	75668434
ENSG00000196502	2.25432	3.93189	2.17e-70	2.49e-68	ENSG00000196502	ENST00000567512	SULT1A1	protein_coding	16	28606196	28610032
ENSG00000196376	2.2539	-1.07498	3.73e-52	2.35e-50	ENSG00000196376	ENST00000621341	SLC35F1	protein_coding	6	118154442	118317676
ENSG00000279727	2.2537	-3.50719	1.83e-37	6.74e-36	ENSG00000279727	ENST00000623207	LINC02033	lincRNA	3	36820550	36822498
ENSG00000211638	2.2532	3.0503	2.98e-15	3.15e-14	ENSG00000211638	ENST00000390283	IGLV8-61	IG_V_gene	22	22098700	22099212
ENSG00000151882	2.25023	4.40784	5.25e-44	2.54e-42	ENSG00000151882	ENST00000514421	CCL28	protein_coding	5	43388022	43412374
ENSG00000254042	2.24906	-2.32911	5.53e-27	1.23e-25	ENSG00000254042	ENST00000521870	CTC-558O2.1	antisense	5	168706927	168710081
ENSG00000197565	2.24902	-0.167156	1.57e-30	4.21e-29	ENSG00000197565	ENST00000477085	COL4A6	protein_coding	X	108267642	108439497
ENSG00000163534	2.249	-1.33592	5.38e-16	6e-15	ENSG00000163534	ENST00000480310	FCRL1	protein_coding	1	157806648	157820091
ENSG00000165702	2.24843	-1.61415	7.28e-22	1.2e-20	ENSG00000165702	ENST00000636263	GFI1B	protein_coding	9	132986679	132991565
ENSG00000168032	2.24658	-0.194337	1.13e-27	2.6e-26	ENSG00000168032	ENST00000445129	ENTPD3	protein_coding	3	40387997	40425010
ENSG00000229028	2.24626	-4.65423	2.65e-12	2.22e-11	ENSG00000229028	ENST00000449164	KRT223P	transcribed_unprocessed_pseudogene	17	40719034	40721932
ENSG00000242766	2.24498	-0.830709	1.92e-12	1.63e-11	ENSG00000242766	ENST00000483379	IGKV1D-17	IG_V_gene	2	90082635	90083291
ENSG00000228778	2.24384	-3.91429	5.54e-27	1.23e-25	ENSG00000228778	ENST00000452494	RP11-129J12.1	lincRNA	10	99526948	99528467
ENSG00000145526	2.24089	-4.47329	1.51e-11	1.19e-10	ENSG00000145526	ENST00000503132	CDH18	protein_coding	5	19839139	19988199
ENSG00000186732	2.24079	-4.19783	4.21e-16	4.73e-15	ENSG00000186732	ENST00000480239	MPPED1	protein_coding	22	43416755	43425225
ENSG00000205795	2.24072	0.804604	6.29e-47	3.4e-45	ENSG00000205795	ENST00000477304	CYS1	protein_coding	2	10058614	10080944
ENSG00000122971	2.24046	5.39635	4.22e-89	8.65e-87	ENSG00000122971	ENST00000411593	ACADS	protein_coding	12	120725861	120739594
ENSG00000261054	2.24038	-3.8043	8.54e-20	1.23e-18	ENSG00000261054	ENST00000566974	RP11-6O2.4	antisense	15	99128832	99131806
ENSG00000152217	2.23984	1.94474	2.2e-57	1.67e-55	ENSG00000152217	ENST00000591940	SETBP1	protein_coding	18	44697164	44701757
ENSG00000007216	2.2391	2.93508	2.29e-16	2.63e-15	ENSG00000007216	ENST00000541739	SLC13A2	protein_coding	17	28473738	28494076
ENSG00000124749	2.23881	-0.249433	1.08e-40	4.65e-39	ENSG00000124749	ENST00000370817	COL21A1	protein_coding	6	56179809	56247437
ENSG00000224189	2.23714	3.02558	4.39e-35	1.46e-33	ENSG00000224189	ENST00000452365	HAGLR	antisense	2	176176524	176188531
ENSG00000260166	2.23539	-4.63913	5.21e-20	7.61e-19	ENSG00000260166	ENST00000566155	RP11-863P13.6	lincRNA	16	88087387	88087932
ENSG00000118298	2.23502	-0.985503	1.16e-61	1.01e-59	ENSG00000118298	ENST00000607082	CA14	protein_coding	1	150263044	150264891
ENSG00000007312	2.23416	1.20792	2.08e-39	8.44e-38	ENSG00000007312	ENST00000583260	CD79B	protein_coding	17	63931891	63932323
ENSG00000211976	2.23347	2.39682	3.02e-17	3.67e-16	ENSG00000211976	ENST00000390636	IGHV3-73	IG_V_gene	14	106802694	106803233
ENSG00000211943	2.23275	4.34804	1.42e-18	1.88e-17	ENSG00000211943	ENST00000390603	IGHV3-15	IG_V_gene	14	106153624	106154163
ENSG00000061455	2.23172	0.317775	2.62e-39	1.06e-37	ENSG00000061455	ENST00000427739	PRDM6	protein_coding	5	123173401	123180319
ENSG00000253883	2.23156	-1.51399	6.49e-18	8.22e-17	ENSG00000253883	ENST00000521488	IGHV3-19	IG_V_pseudogene	14	106196700	106196990
ENSG00000234460	2.23089	-3.81185	3.19e-16	3.63e-15	ENSG00000234460	ENST00000447524	XXyac-YM21GA2.4	lincRNA	9	87864166	87866290
ENSG00000177519	2.23081	-1.30092	6e-19	8.14e-18	ENSG00000177519	ENST00000325926	RPRM	protein_coding	2	153477338	153478808
ENSG00000010282	2.22686	-4.32429	5.82e-16	6.47e-15	ENSG00000010282	ENST00000497000	HHATL	protein_coding	3	42699053	42701521
ENSG00000156486	2.22629	-3.12662	3.7e-21	5.83e-20	ENSG00000156486	ENST00000521839	KCNS2	protein_coding	8	98427531	98432148
ENSG00000259997	2.22627	-4.55563	1.15e-14	1.16e-13	ENSG00000259997	ENST00000566350	IGHV1OR16-4	IG_V_pseudogene	16	33002333	33002621
ENSG00000226777	2.22567	0.489229	4.44e-23	7.92e-22	ENSG00000226777	ENST00000631009	FAM30A	lincRNA	14	105922118	105922672
ENSG00000197549	2.22547	-2.2097	1.46e-11	1.15e-10	ENSG00000197549	ENST00000548391	PRAMENP	transcribed_unprocessed_pseudogene	22	21991236	21995428
ENSG00000184828	2.22459	4.03805	6.25e-34	1.97e-32	ENSG00000184828	ENST00000588028	ZBTB7C	protein_coding	18	48041063	48375564
ENSG00000013297	2.22345	0.25032	1.06e-33	3.3e-32	ENSG00000013297	ENST00000480067	CLDN11	protein_coding	3	170467282	170755208
ENSG00000223414	2.22268	-2.66495	8.68e-19	1.17e-17	ENSG00000223414	ENST00000584911	LINC00473	lincRNA	6	165948223	165988048
ENSG00000233932	2.22141	-4.52716	7.33e-15	7.52e-14	ENSG00000233932	ENST00000417307	CTXN2	protein_coding	15	48191539	48203756
ENSG00000122224	2.22136	0.217437	1.41e-39	5.76e-38	ENSG00000122224	ENST00000368035	LY9	protein_coding	1	160814523	160828255
ENSG00000134548	2.22135	-3.60696	5.52e-25	1.1e-23	ENSG00000134548	ENST00000537527	SPX	protein_coding	12	21527952	21537377
ENSG00000071967	2.21901	4.98994	3.68e-54	2.49e-52	ENSG00000071967	ENST00000445146	CYBRD1	protein_coding	2	171523079	171554607
ENSG00000137757	2.21779	2.2597	1.87e-42	8.56e-41	ENSG00000137757	ENST00000456094	CASP5	protein_coding	11	105003274	105023143
ENSG00000253665	2.21725	-4.24318	1.35e-18	1.8e-17	ENSG00000253665	ENST00000521257	RP11-359E19.2	lincRNA	8	40114651	40127468
ENSG00000165379	2.21707	-1.7483	1.35e-32	4.01e-31	ENSG00000165379	ENST00000554171	LRFN5	protein_coding	14	41699427	41904549
ENSG00000168016	2.21685	4.62199	3.59e-103	1.16e-100	ENSG00000168016	ENST00000463764	TRANK1	protein_coding	3	36899107	36908518
ENSG00000174640	2.21657	4.25259	3.83e-63	3.5e-61	ENSG00000174640	ENST00000478662	SLCO2A1	protein_coding	3	133979547	134052184
ENSG00000162614	2.21524	2.86281	2.52e-36	8.82e-35	ENSG00000162614	ENST00000470735	NEXN	protein_coding	1	77941711	77942753
ENSG00000136274	2.21518	0.134196	5.25e-55	3.68e-53	ENSG00000136274	ENST00000460409	NACAD	protein_coding	7	45080979	45081400
ENSG00000196924	2.21483	9.16996	9.19e-50	5.4e-48	ENSG00000196924	ENST00000465144	FLNA	protein_coding	X	154364632	154365207
ENSG00000150526	2.21442	-2.88775	2.66e-25	5.42e-24	ENSG00000150526	ENST00000556784	MIA2	protein_coding	14	39234115	39248203
ENSG00000254029	2.21436	-4.69384	2.2e-15	2.35e-14	ENSG00000254029	ENST00000517690	IGLC4	IG_C_pseudogene	22	22910828	22911075
ENSG00000211639	2.21301	1.37189	7.52e-12	6.07e-11	ENSG00000211639	ENST00000390284	IGLV4-60	IG_V_gene	22	22162199	22162681
ENSG00000149534	2.21287	-0.0611318	9.08e-31	2.47e-29	ENSG00000149534	ENST00000617306	MS4A2	protein_coding	11	60088664	60098466
ENSG00000169764	2.21224	6.22179	2.53e-188	7.71e-185	ENSG00000169764	ENST00000495020	UGP2	protein_coding	2	63856764	63884018
ENSG00000166959	2.21166	2.63334	3.94e-27	8.85e-26	ENSG00000166959	ENST00000525458	MS4A8	protein_coding	11	60700916	60712027
ENSG00000139117	2.21146	2.08939	6.12e-60	5.04e-58	ENSG00000139117	ENST00000550863	CPNE8	protein_coding	12	38767691	38906269
ENSG00000186288	2.21125	-4.80844	9.64e-14	9.1e-13	ENSG00000186288	ENST00000373519	PABPC1L2A	protein_coding	X	73077276	73079512
ENSG00000211666	2.21106	5.10516	4.1e-21	6.42e-20	ENSG00000211666	ENST00000390312	IGLV2-14	IG_V_gene	22	22758700	22759218
ENSG00000121807	2.21034	0.703327	1.44e-35	4.88e-34	ENSG00000121807	ENST00000400888	CCR2	protein_coding	3	46357489	46360928
ENSG00000187481	2.21022	-4.791	3.51e-14	3.42e-13	ENSG00000187481	ENST00000286193	HSD3BP1	unprocessed_pseudogene	1	119467221	119473803
ENSG00000205106	2.20944	-3.72828	3.69e-31	1.02e-29	ENSG00000205106	ENST00000378779	DKFZp779M0652	lincRNA	11	45771432	45772358
ENSG00000156804	2.20943	4.92372	5.48e-65	5.34e-63	ENSG00000156804	ENST00000520511	FBXO32	protein_coding	8	123526996	123541190
ENSG00000176956	2.20917	-1.31095	1.41e-26	3.08e-25	ENSG00000176956	ENST00000615409	LY6H	protein_coding	8	143157915	143160636
ENSG00000164850	2.20889	1.13117	2.77e-37	1.01e-35	ENSG00000164850	ENST00000619052	GPER1	protein_coding	7	1092938	1093741
ENSG00000125414	2.2073	-3.91962	3.12e-11	2.36e-10	ENSG00000125414	ENST00000420805	MYH2	protein_coding	17	10544003	10549623
ENSG00000158560	2.20704	0.192021	2.49e-25	5.07e-24	ENSG00000158560	ENST00000497626	DYNC1I1	protein_coding	7	96032667	96056164
ENSG00000231392	2.20666	-4.69785	7.91e-13	6.9e-12	ENSG00000231392	ENST00000415642	LL22NC03-24A12.8	unprocessed_pseudogene	22	22774529	22774691
ENSG00000241566	2.20579	-1.21301	2.12e-14	2.1e-13	ENSG00000241566	ENST00000462693	IGKV2D-24	IG_V_gene	2	90004797	90005629
ENSG00000235235	2.20477	-4.72742	3.97e-16	4.47e-15	ENSG00000235235	ENST00000514060	IGKV1OR2-1	IG_V_pseudogene	2	91817771	91818248
ENSG00000178031	2.2047	1.62123	1.47e-52	9.35e-51	ENSG00000178031	ENST00000489062	ADAMTSL1	protein_coding	9	18905491	18910947
ENSG00000140297	2.20455	6.34802	9.87e-31	2.68e-29	ENSG00000140297	ENST00000559200	GCNT3	protein_coding	15	59617939	59618697
ENSG00000242076	2.20231	-1.94622	1.52e-11	1.19e-10	ENSG00000242076	ENST00000473726	IGKV1-33	IG_V_gene	2	89268001	89268506
ENSG00000164112	2.20166	-3.05794	1.84e-34	5.9e-33	ENSG00000164112	ENST00000506551	TMEM155	protein_coding	4	121762622	121764307
ENSG00000112183	2.20139	-0.0714816	1.01e-31	2.88e-30	ENSG00000112183	ENST00000508508	RBM24	protein_coding	6	17289969	17293023
ENSG00000113296	2.2007	2.9887	3.16e-16	3.59e-15	ENSG00000113296	ENST00000511888	THBS4	protein_coding	5	80082004	80083188
ENSG00000211637	2.20067	3.50223	3.2e-15	3.37e-14	ENSG00000211637	ENST00000390282	IGLV4-69	IG_V_gene	22	22030934	22031472
ENSG00000235749	2.20037	-4.38905	5.13e-17	6.13e-16	ENSG00000235749	ENST00000582218	RP11-634B7.4	antisense	1	247640049	247663843
ENSG00000143340	2.19981	-1.60564	7.28e-41	3.14e-39	ENSG00000143340	ENST00000341785	FAM163A	protein_coding	1	179743163	179816198
ENSG00000166510	2.19953	3.23357	5.71e-61	4.86e-59	ENSG00000166510	ENST00000587148	CCDC68	protein_coding	18	54937602	54959461
ENSG00000240995	2.19931	-4.47077	3.87e-16	4.36e-15	ENSG00000240995	ENST00000465845	RP11-708H21.1	processed_pseudogene	17	49148339	49149111
ENSG00000141431	2.19927	-0.165074	3.08e-27	6.95e-26	ENSG00000141431	ENST00000590973	ASXL3	protein_coding	18	33607607	33661666
ENSG00000272143	2.19848	-1.9117	1.59e-39	6.48e-38	ENSG00000272143	ENST00000606448	FGF14-AS2	lincRNA	13	102394630	102395703
ENSG00000280040	2.19759	-2.41204	2.15e-56	1.59e-54	ENSG00000280040	ENST00000623685	RP11-296E3.2	TEC	1	98660388	98661059
ENSG00000182521	2.19758	-4.11868	1.63e-21	2.64e-20	ENSG00000182521	ENST00000556755	TBPL2	protein_coding	14	55436898	55456726
ENSG00000164176	2.19751	4.08269	1.04e-65	1.04e-63	ENSG00000164176	ENST00000507663	EDIL3	protein_coding	5	84106660	84181242
ENSG00000006071	2.19443	-1.76269	4.87e-23	8.66e-22	ENSG00000006071	ENST00000612903	ABCC8	protein_coding	11	17470190	17476778
ENSG00000232046	2.19309	-3.68274	1.3e-21	2.11e-20	ENSG00000232046	ENST00000412944	LINC01798	lincRNA	2	66691446	66730157
ENSG00000211592	2.19307	9.53576	2.11e-23	3.84e-22	ENSG00000211592	ENST00000390237	IGKC	IG_C_gene	2	88857161	88857683
ENSG00000156475	2.19255	-0.81326	3.82e-39	1.53e-37	ENSG00000156475	ENST00000520231	PPP2R2B	protein_coding	5	146751222	146922522
ENSG00000112782	2.19149	5.35178	6.1e-69	6.7e-67	ENSG00000112782	ENST00000464137	CLIC5	protein_coding	6	46014283	46015546
ENSG00000261730	2.19115	-3.22689	3.32e-39	1.33e-37	ENSG00000261730	ENST00000568244	RP4-668J24.2	antisense	6	1383790	1385066
ENSG00000225472	2.19082	-4.1763	7.95e-26	1.67e-24	ENSG00000225472	ENST00000440947	RP11-120J1.1	antisense	9	14347320	14357908
ENSG00000253709	2.19035	-2.51529	2.75e-16	3.14e-15	ENSG00000253709	ENST00000523391	IGHV1-14	IG_V_pseudogene	14	106145891	106146131
ENSG00000197629	2.19027	4.17751	7.78e-54	5.18e-52	ENSG00000197629	ENST00000361050	MPEG1	protein_coding	11	59208510	59212951
ENSG00000277494	2.19009	-1.19633	8.38e-27	1.85e-25	ENSG00000277494	ENST00000622500	GPIHBP1	protein_coding	8	143213193	143217170
ENSG00000175600	2.18915	1.02274	1.21e-59	9.89e-58	ENSG00000175600	ENST00000460466	SUGCT	protein_coding	7	40808157	40860509
ENSG00000266036	2.18843	0.134408	3.05e-53	2e-51	ENSG00000266036	ENST00000585285	RP11-452I5.2	antisense	17	74747319	74748912
ENSG00000237547	2.1883	-4.42346	1.93e-15	2.06e-14	ENSG00000237547	ENST00000454480	IGHJ2P	IG_J_pseudogene	14	105864793	105864852
ENSG00000249699	2.18762	-4.41753	2.82e-14	2.77e-13	ENSG00000249699	ENST00000512873	RP11-415C15.2	lincRNA	4	27217479	27282225
ENSG00000180347	2.18651	-1.9505	4.5e-18	5.78e-17	ENSG00000180347	ENST00000463693	CCDC129	protein_coding	7	31651982	31656502
ENSG00000275475	2.1863	-4.03477	2.88e-15	3.04e-14	ENSG00000275475	ENST00000622166	IGHV3-54	IG_V_pseudogene	14	106601346	106601792
ENSG00000263508	2.18613	-2.40962	5.54e-34	1.75e-32	ENSG00000263508	ENST00000585243	RP11-963H4.3	lincRNA	17	10878193	10880895
ENSG00000155511	2.18588	-2.85649	6.18e-20	8.99e-19	ENSG00000155511	ENST00000520966	GRIA1	protein_coding	5	153573228	153655865
ENSG00000169271	2.18584	-1.2327	2.5e-10	1.74e-09	ENSG00000169271	ENST00000302005	HSPB3	protein_coding	5	54455601	54456384
ENSG00000265980	2.18543	-4.64105	4.43e-07	2.16e-06	ENSG00000265980	ENST00000577674	CTD-2515C13.2	lincRNA	18	29278509	29361963
ENSG00000153902	2.18526	1.74026	1.35e-37	4.97e-36	ENSG00000153902	ENST00000592346	LGI4	protein_coding	19	35131532	35134628
ENSG00000172568	2.18429	-3.2114	1.55e-22	2.68e-21	ENSG00000172568	ENST00000520782	FNDC9	protein_coding	5	157342996	157345564
ENSG00000254174	2.18335	-1.62245	1.89e-15	2.03e-14	ENSG00000254174	ENST00000518307	IGHV1-12	IG_V_pseudogene	14	106122420	106122709
ENSG00000186439	2.18323	-3.65968	2.08e-08	1.18e-07	ENSG00000186439	ENST00000422596	TRDN	protein_coding	6	123528714	123530565
ENSG00000138744	2.18053	4.57179	7.45e-119	3.78e-116	ENSG00000138744	ENST00000503636	NAAA	protein_coding	4	75939970	75941011
ENSG00000131781	2.1804	3.66417	6.33e-65	6.12e-63	ENSG00000131781	ENST00000478432	FMO5	protein_coding	1	147214782	147225339
ENSG00000280073	2.17947	-4.05864	7.51e-18	9.48e-17	ENSG00000280073	ENST00000624684	CTD-2525P14.5	TEC	14	69357010	69359308
ENSG00000130518	2.17874	0.711397	1.25e-50	7.53e-49	ENSG00000130518	ENST00000599528	KIAA1683	protein_coding	19	18267379	18274430
ENSG00000165496	2.17798	-1.99945	7.57e-26	1.59e-24	ENSG00000165496	ENST00000298283	RPL10L	protein_coding	14	46651010	46651821
ENSG00000047457	2.17689	1.55742	3.87e-19	5.32e-18	ENSG00000047457	ENST00000455472	CP	protein_coding	3	149210358	149221827
ENSG00000235532	2.17521	-3.18529	4.42e-18	5.68e-17	ENSG00000235532	ENST00000419499	LINC00402	lincRNA	13	74231457	74259976
ENSG00000266573	2.17387	-4.41081	2.6e-28	6.22e-27	ENSG00000266573	ENST00000583794	RP11-449D8.5	lincRNA	18	24725944	24744878
ENSG00000176472	2.17375	1.38737	6.31e-135	5.07e-132	ENSG00000176472	ENST00000600154	ZNF575	protein_coding	19	43533436	43534266
ENSG00000227061	2.17307	-4.76118	5.35e-11	3.97e-10	ENSG00000227061	ENST00000437798	AC079779.7	antisense	2	197569	202605
ENSG00000237592	2.17163	-3.33401	3.62e-11	2.72e-10	ENSG00000237592	ENST00000442306	IGKV1OR10-1	IG_V_pseudogene	10	42185339	42185791
ENSG00000254143	2.17058	-4.27975	2.11e-21	3.38e-20	ENSG00000254143	ENST00000520487	RP11-470M17.2	lincRNA	8	40161458	40172612
ENSG00000211949	2.17011	5.19764	1.1e-20	1.68e-19	ENSG00000211949	ENST00000390609	IGHV3-23	IG_V_gene	14	106268606	106269140
ENSG00000144035	2.16779	-1.40618	2.38e-10	1.66e-09	ENSG00000144035	ENST00000272425	NAT8	protein_coding	2	73640832	73642393
ENSG00000137077	2.1674	3.57266	5.89e-24	1.11e-22	ENSG00000137077	ENST00000378792	CCL21	protein_coding	9	34709275	34710069
ENSG00000268997	2.16674	-4.79608	2.25e-15	2.4e-14	ENSG00000268997	ENST00000594491	DNAJC19P3	processed_pseudogene	19	41638569	41638899
ENSG00000168081	2.16644	-1.22146	1.52e-26	3.31e-25	ENSG00000168081	ENST00000522209	PNOC	protein_coding	8	28338648	28343355
ENSG00000182103	2.16604	-2.25051	1.65e-17	2.04e-16	ENSG00000182103	ENST00000329203	FAM181B	protein_coding	11	82729941	82733864
ENSG00000275688	2.16588	-0.979134	1.92e-40	8.14e-39	ENSG00000275688	ENST00000616694	CCL15-CCL14	protein_coding	17	35983656	36001621
ENSG00000270467	2.16499	-3.07525	1.43e-15	1.54e-14	ENSG00000270467	ENST00000570121	IGHV3OR16-12	IG_V_gene	16	33802764	33803217
ENSG00000253690	2.16491	-4.60516	3.96e-21	6.22e-20	ENSG00000253690	ENST00000521731	RP11-380I10.4	antisense	8	28250063	28339255
ENSG00000280032	2.16462	-1.8976	1.2e-34	3.88e-33	ENSG00000280032	ENST00000624982	RP11-832A4.7	TEC	11	118264593	118266817
ENSG00000248869	2.16451	-4.62127	6.67e-11	4.91e-10	ENSG00000248869	ENST00000512039	RP11-138I17.1	lincRNA	4	136809069	136921382
ENSG00000109265	2.16447	3.16976	2.05e-57	1.56e-55	ENSG00000109265	ENST00000514330	KIAA1211	protein_coding	4	56316663	56327703
ENSG00000211650	2.16417	1.66301	2.15e-13	1.98e-12	ENSG00000211650	ENST00000390296	IGLV5-45	IG_V_gene	22	22375986	22376505
ENSG00000121933	2.16368	0.832302	2.5e-52	1.58e-50	ENSG00000121933	ENST00000463993	TMIGD3	protein_coding	1	111486639	111489690
ENSG00000278318	2.16346	-1.46335	7.64e-39	3.02e-37	ENSG00000278318	ENST00000592308	ZNF229	protein_coding	19	44432339	44448461
ENSG00000127903	2.1619	-1.89628	1.1e-39	4.52e-38	ENSG00000127903	ENST00000601659	ZNF835	protein_coding	19	56664922	56671783
ENSG00000138075	2.16162	-0.568698	2.32e-21	3.7e-20	ENSG00000138075	ENST00000409962	ABCG5	protein_coding	2	43812843	43838865
ENSG00000255504	2.16156	-4.34846	3.14e-24	6e-23	ENSG00000255504	ENST00000526107	RP11-788M5.3	transcribed_processed_pseudogene	11	101208905	101209450
ENSG00000250073	2.16092	-0.695894	5.18e-68	5.54e-66	ENSG00000250073	ENST00000532579	RP11-677M14.3	antisense	11	124762431	124765361
ENSG00000280216	2.16088	-4.47772	1.32e-17	1.64e-16	ENSG00000280216	ENST00000623458	RP3-333H23.9	TEC	22	39379610	39380015
ENSG00000108852	2.1588	0.353391	3.94e-55	2.79e-53	ENSG00000108852	ENST00000518478	MPP2	protein_coding	17	43898317	43907471
ENSG00000134917	2.15872	0.512526	2.8e-33	8.57e-32	ENSG00000134917	ENST00000257359	ADAMTS8	protein_coding	11	130404925	130428993
ENSG00000259303	2.1586	-4.42086	6.55e-13	5.76e-12	ENSG00000259303	ENST00000567458	IGHV2OR16-5	IG_V_gene	16	32847713	32848156
ENSG00000131386	2.15838	1.04521	6.12e-32	1.77e-30	ENSG00000131386	ENST00000617544	GALNT15	protein_coding	3	16219400	16229745
ENSG00000258630	2.15795	-3.17164	5.14e-35	1.69e-33	ENSG00000258630	ENST00000554522	RP11-725G5.2	lincRNA	14	95329584	95335504
ENSG00000164128	2.15742	0.383255	2.38e-19	3.33e-18	ENSG00000164128	ENST00000511901	NPY1R	protein_coding	4	163326481	163344832
ENSG00000231427	2.15676	-4.80319	7.66e-09	4.56e-08	ENSG00000231427	ENST00000426205	LINC01445	lincRNA	7	54330779	54349597
ENSG00000163394	2.1565	-3.90018	3.5e-08	1.94e-07	ENSG00000163394	ENST00000295589	CCKAR	protein_coding	4	26481400	26490462
ENSG00000250629	2.15633	-4.60142	3.91e-23	7e-22	ENSG00000250629	ENST00000514586	RP11-122C5.3	antisense	5	38783580	38792754
ENSG00000080031	2.15577	5.0929	1.08e-75	1.5e-73	ENSG00000080031	ENST00000587662	PTPRH	protein_coding	19	55205502	55209500
ENSG00000164342	2.15535	2.87816	3.61e-70	4.12e-68	ENSG00000164342	ENST00000508051	TLR3	protein_coding	4	186081619	186082717
ENSG00000250413	2.15424	-3.58718	1.25e-33	3.9e-32	ENSG00000250413	ENST00000503493	RP11-448G15.1	antisense	4	10006482	10009725
ENSG00000269139	2.15421	-4.52221	7.69e-16	8.47e-15	ENSG00000269139	ENST00000620586	CTD-3193O13.8	processed_transcript	19	7926223	7926810
ENSG00000267304	2.1537	-3.83139	1.65e-18	2.18e-17	ENSG00000267304	ENST00000586675	AC004637.1	antisense	19	3672582	3674295
ENSG00000277763	2.1535	-3.06345	4.14e-47	2.25e-45	ENSG00000277763	ENST00000614633	CTD-2588E21.1	lincRNA	14	56117316	56117990
ENSG00000253467	2.1535	-4.57488	1.99e-12	1.68e-11	ENSG00000253467	ENST00000520963	IGHV7-40	IG_V_pseudogene	14	106425359	106425654
ENSG00000260838	2.15309	-3.78579	1.84e-16	2.13e-15	ENSG00000260838	ENST00000564832	RP11-531A24.3	lincRNA	8	72947150	72950445
ENSG00000211957	2.1529	-1.17273	2.92e-16	3.33e-15	ENSG00000211957	ENST00000390617	IGHV3-35	IG_V_gene	14	106389392	106389858
ENSG00000171495	2.15251	-3.88262	5.74e-08	3.1e-07	ENSG00000171495	ENST00000508575	MROH2B	protein_coding	5	41048204	41071342
ENSG00000225385	2.15182	-3.92071	5.41e-25	1.08e-23	ENSG00000225385	ENST00000442490	RP11-350E12.4	processed_pseudogene	9	88066915	88068037
ENSG00000163749	2.1516	-2.2585	2.09e-45	1.07e-43	ENSG00000163749	ENST00000504868	CCDC158	protein_coding	4	76396269	76421868
ENSG00000213144	2.15101	-1.69045	6.11e-46	3.19e-44	ENSG00000213144	ENST00000392530	RP11-64B16.2	processed_pseudogene	12	119194850	119195394
ENSG00000189292	2.15097	-1.03299	8.19e-32	2.35e-30	ENSG00000189292	ENST00000463919	ALKAL2	protein_coding	2	285939	287345
ENSG00000185437	2.15067	0.595821	1.03e-74	1.4e-72	ENSG00000185437	ENST00000447939	SH3BGR	protein_coding	21	39499823	39515506
ENSG00000241351	2.15036	5.78681	3.31e-19	4.57e-18	ENSG00000241351	ENST00000483158	IGKV3-11	IG_V_gene	2	89027171	89027731
ENSG00000080644	2.15011	0.745136	3.99e-27	8.96e-26	ENSG00000080644	ENST00000559941	CHRNA3	protein_coding	15	78618849	78620261
ENSG00000238078	2.1494	-3.77218	1.57e-32	4.65e-31	ENSG00000238078	ENST00000431347	LINC01352	lincRNA	1	220829255	220832429
ENSG00000273771	2.14922	-3.72275	3.12e-26	6.7e-25	ENSG00000273771	ENST00000616608	RP11-236L14.2	lincRNA	15	96080713	96084584
ENSG00000233477	2.14884	-4.79728	5.29e-15	5.48e-14	ENSG00000233477	ENST00000450091	RP11-45P22.2	processed_pseudogene	10	105685383	105685865
ENSG00000268804	2.1484	-4.29113	1.46e-20	2.21e-19	ENSG00000268804	ENST00000598933	LINC02132	lincRNA	16	85935281	85936223
ENSG00000138193	2.14804	4.31986	3.92e-118	1.92e-115	ENSG00000138193	ENST00000464214	PLCE1	protein_coding	10	94324889	94325656
ENSG00000260030	2.14725	-4.81018	1.14e-12	9.81e-12	ENSG00000260030	ENST00000566418	RP11-686F15.2	lincRNA	12	53754358	53762104
ENSG00000225206	2.14611	-4.60989	1.46e-11	1.15e-10	ENSG00000225206	ENST00000602984	MIR137HG	lincRNA	1	98044501	98046221
ENSG00000159387	2.14515	-3.80615	4.54e-10	3.08e-09	ENSG00000159387	ENST00000558315	IRX6	protein_coding	16	55325800	55327796
ENSG00000153993	2.14486	0.104105	8.09e-17	9.56e-16	ENSG00000153993	ENST00000444867	SEMA3D	protein_coding	7	85050357	85186855
ENSG00000277030	2.143	-3.31978	3.7e-16	4.18e-15	ENSG00000277030	ENST00000616772	MIR8071-2	miRNA	14	105640168	105640232
ENSG00000125675	2.14279	-2.01178	7.26e-26	1.53e-24	ENSG00000125675	ENST00000460123	GRIA3	protein_coding	X	123482723	123488942
ENSG00000226981	2.14244	-3.91659	2.44e-22	4.16e-21	ENSG00000226981	ENST00000458502	ABHD17AP6	unprocessed_pseudogene	17	20814620	20844257
ENSG00000171724	2.14222	0.776645	7.47e-54	5e-52	ENSG00000171724	ENST00000563850	VAT1L	protein_coding	16	77862748	77882408
ENSG00000189134	2.14199	-2.93293	1.45e-34	4.67e-33	ENSG00000189134	ENST00000343684	NKAPL	protein_coding	6	28259320	28260958
ENSG00000168280	2.14197	0.48708	2.74e-34	8.75e-33	ENSG00000168280	ENST00000482151	KIF5C	protein_coding	2	148999935	149026759
ENSG00000261513	2.14127	-3.77127	4.8e-26	1.02e-24	ENSG00000261513	ENST00000566738	RP11-432I5.8	antisense	16	71723180	71724230
ENSG00000224244	2.14085	-4.7776	7.91e-10	5.24e-09	ENSG00000224244	ENST00000428866	AC090283.3	unprocessed_pseudogene	17	40687038	40689360
ENSG00000152932	2.14081	-0.747325	6.39e-22	1.06e-20	ENSG00000152932	ENST00000381158	RAB3C	protein_coding	5	58788279	58851527
ENSG00000180720	2.14072	-2.06083	8.96e-23	1.57e-21	ENSG00000180720	ENST00000433765	CHRM4	protein_coding	11	46385098	46386608
ENSG00000230916	2.13942	-0.491245	8.01e-11	5.85e-10	ENSG00000230916	ENST00000441633	MTCO1P53	processed_pseudogene	X	126471705	126472403
ENSG00000274370	2.13909	-1.99837	1.19e-49	6.96e-48	ENSG00000274370	ENST00000619443	AC144831.3	lincRNA	17	83098377	83098987
ENSG00000172831	2.13878	7.30842	1.21e-52	7.76e-51	ENSG00000172831	ENST00000563988	CES2	protein_coding	16	66942572	66943970
ENSG00000122121	2.13826	3.73594	5.59e-17	6.66e-16	ENSG00000122121	ENST00000371106	XPNPEP2	protein_coding	X	129739022	129769538
ENSG00000167634	2.13741	-2.4492	2.65e-23	4.81e-22	ENSG00000167634	ENST00000590659	NLRP7	protein_coding	19	54941551	54966243
ENSG00000140600	2.13714	-4.10097	5.64e-10	3.78e-09	ENSG00000140600	ENST00000467735	SH3GL3	protein_coding	15	83609403	83618305
ENSG00000082482	2.13542	-2.13502	1.56e-16	1.81e-15	ENSG00000082482	ENST00000457122	KCNK2	protein_coding	1	215083517	215169265
ENSG00000227051	2.13507	2.03123	3.45e-42	1.58e-40	ENSG00000227051	ENST00000553782	C14orf132	protein_coding	14	96039384	96086809
ENSG00000227082	2.13373	-3.24783	8.33e-24	1.55e-22	ENSG00000227082	ENST00000417218	CH17-437K3.1	lincRNA	1	121396754	121463129
ENSG00000100302	2.13358	2.794	9.72e-38	3.61e-36	ENSG00000100302	ENST00000216127	RASD2	protein_coding	22	35540868	35554001
ENSG00000164825	2.13328	1.22357	7.77e-23	1.36e-21	ENSG00000164825	ENST00000297439	DEFB1	protein_coding	8	6870575	6878022
ENSG00000153822	2.13307	-2.51582	2.48e-15	2.64e-14	ENSG00000153822	ENST00000587892	KCNJ16	protein_coding	17	70105000	70132194
ENSG00000235523	2.13274	-3.54061	2.25e-17	2.76e-16	ENSG00000235523	ENST00000427901	RP11-63P12.7	lincRNA	9	72257336	72257783
ENSG00000211669	2.13203	3.12176	1.31e-14	1.32e-13	ENSG00000211669	ENST00000390315	IGLV3-10	IG_V_gene	22	22811747	22812285
ENSG00000109339	2.13111	0.36604	1.35e-50	8.13e-49	ENSG00000109339	ENST00000504397	MAPK10	protein_coding	4	86300584	86453046
ENSG00000189013	2.13089	-1.61341	2.38e-21	3.79e-20	ENSG00000189013	ENST00000396289	KIR2DL4	protein_coding	19	54803657	54814517
ENSG00000157851	2.13038	-2.17504	1.23e-11	9.74e-11	ENSG00000157851	ENST00000484882	DPYSL5	protein_coding	2	26938459	26948856
ENSG00000157087	2.12962	-3.11899	3.74e-21	5.88e-20	ENSG00000157087	ENST00000480680	ATP2B2	protein_coding	3	10387884	10505584
ENSG00000164161	2.12923	1.46199	5.39e-32	1.56e-30	ENSG00000164161	ENST00000503090	HHIP	protein_coding	4	144734867	144738893
ENSG00000277737	2.1292	-4.07138	2.79e-11	2.13e-10	ENSG00000277737	ENST00000539936	CH17-469D17.1	unprocessed_pseudogene	9	43109866	43125905
ENSG00000116176	2.1289	2.30144	3.58e-19	4.94e-18	ENSG00000116176	ENST00000564684	TPSG1	protein_coding	16	1222659	1224775
ENSG00000253823	2.12887	-3.99993	3.04e-13	2.75e-12	ENSG00000253823	ENST00000518003	IGLV1-62	IG_V_pseudogene	22	22086561	22087110
ENSG00000250596	2.12759	-3.20385	2.84e-28	6.76e-27	ENSG00000250596	ENST00000515178	RP11-440I14.2	lincRNA	4	174523701	174540344
ENSG00000211598	2.12741	6.05297	1.64e-18	2.16e-17	ENSG00000211598	ENST00000390243	IGKV4-1	IG_V_gene	2	88885397	88886153
ENSG00000186310	2.12708	-0.283041	6.53e-36	2.24e-34	ENSG00000186310	ENST00000475430	NAP1L3	protein_coding	X	93670935	93673568
ENSG00000197321	2.1269	5.79099	4.22e-94	1.06e-91	ENSG00000197321	ENST00000465422	SVIL	protein_coding	10	29686553	29736781
ENSG00000260500	2.12646	-4.10803	1.63e-23	3e-22	ENSG00000260500	ENST00000564226	CTD-3193O13.1	antisense	19	7918652	7919157
ENSG00000169218	2.1263	-2.12345	1.16e-21	1.88e-20	ENSG00000169218	ENST00000401068	RSPO1	protein_coding	1	37611812	37634616
ENSG00000262619	2.12589	-4.37367	4.19e-16	4.71e-15	ENSG00000262619	ENST00000577004	LINC00621	lincRNA	13	22894656	22916369
ENSG00000150593	2.12584	6.08968	1.99e-154	2.68e-151	ENSG00000150593	ENST00000498367	PDCD4	protein_coding	10	110890638	110898718
ENSG00000159307	2.12559	1.28603	1.03e-43	4.96e-42	ENSG00000159307	ENST00000480833	SCUBE1	protein_coding	22	43316958	43320065
ENSG00000140538	2.12542	-0.68905	8.49e-19	1.14e-17	ENSG00000140538	ENST00000559067	NTRK3	protein_coding	15	88255906	88256768
ENSG00000154277	2.12516	1.88054	5.17e-27	1.15e-25	ENSG00000154277	ENST00000510566	UCHL1	protein_coding	4	41261739	41264465
ENSG00000073711	2.12411	2.4723	1.38e-82	2.33e-80	ENSG00000073711	ENST00000469270	PPP2R3A	protein_coding	3	136102103	136106920
ENSG00000176998	2.12408	-3.24092	2.88e-24	5.53e-23	ENSG00000176998	ENST00000418983	HCG4	unprocessed_pseudogene	6	29791753	29792750
ENSG00000142875	2.12311	5.13024	1.03e-53	6.82e-52	ENSG00000142875	ENST00000610457	PRKACB	protein_coding	1	84181660	84238494
ENSG00000211967	2.12109	2.30822	8.8e-16	9.64e-15	ENSG00000211967	ENST00000390627	IGHV3-53	IG_V_gene	14	106592676	106593347
ENSG00000253191	2.1207	-4.80915	2.45e-15	2.6e-14	ENSG00000253191	ENST00000517449	IGKV1D-32	IG_V_pseudogene	2	89928422	89928867
ENSG00000105974	2.12059	5.01708	2.81e-53	1.84e-51	ENSG00000105974	ENST00000393467	CAV1	protein_coding	7	116526293	116561176
ENSG00000232747	2.12053	-4.04418	1.32e-10	9.41e-10	ENSG00000232747	ENST00000442736	IGKV1D-35	IG_V_pseudogene	2	89895502	89895772
ENSG00000160801	2.12032	-1.22362	1.74e-33	5.38e-32	ENSG00000160801	ENST00000422115	PTH1R	protein_coding	3	46902599	46903799
ENSG00000248211	2.11988	-2.42034	6.6e-28	1.54e-26	ENSG00000248211	ENST00000514459	TRPC7-AS1	antisense	5	136214048	136222159
ENSG00000243069	2.11825	-2.68055	3.32e-17	4.01e-16	ENSG00000243069	ENST00000610221	ARHGEF26-AS1	processed_transcript	3	154026580	154029303
ENSG00000253742	2.11785	-2.00618	1.25e-15	1.35e-14	ENSG00000253742	ENST00000521678	IGHV3-60	IG_V_pseudogene	14	106631197	106631653
ENSG00000229261	2.11493	-1.84845	3.44e-28	8.14e-27	ENSG00000229261	ENST00000450995	RP11-227H15.4	antisense	10	69215333	69232490
ENSG00000198744	2.11485	3.07926	5.95e-14	5.7e-13	ENSG00000198744	ENST00000416718	MTCO3P12	unprocessed_pseudogene	1	634376	634922
ENSG00000146938	2.11452	-0.00789496	1.22e-35	4.15e-34	ENSG00000146938	ENST00000483337	NLGN4X	protein_coding	X	6151290	6187038
ENSG00000253736	2.11426	-4.35068	4.87e-31	1.34e-29	ENSG00000253736	ENST00000523005	RP11-779O18.3	antisense	5	172762980	172777774
ENSG00000271375	2.11366	-1.52249	1.66e-12	1.41e-11	ENSG00000271375	ENST00000604178	RP11-295P22.2	processed_pseudogene	Y	11473727	11474237
ENSG00000186469	2.11158	2.71158	2.13e-74	2.86e-72	ENSG00000186469	ENST00000554875	GNG2	protein_coding	14	51913112	51952018
ENSG00000185737	2.11131	-3.57947	4.26e-24	8.07e-23	ENSG00000185737	ENST00000537893	NRG3	protein_coding	10	82799742	82985605
ENSG00000225704	2.11039	-3.56693	4.75e-37	1.71e-35	ENSG00000225704	ENST00000450334	RP4-798A17.5	processed_pseudogene	1	171345089	171345320
ENSG00000184388	2.11035	-4.81639	9.61e-12	7.67e-11	ENSG00000184388	ENST00000373521	PABPC1L2B	protein_coding	X	73003517	73005713
ENSG00000239961	2.11018	-2.25361	1.17e-24	2.29e-23	ENSG00000239961	ENST00000421056	LILRA4	protein_coding	19	54338212	54339105
ENSG00000154734	2.10957	4.09181	2.77e-52	1.75e-50	ENSG00000154734	ENST00000517452	ADAMTS1	protein_coding	21	26841969	26843777
ENSG00000150045	2.10759	-2.78608	6.79e-31	1.86e-29	ENSG00000150045	ENST00000616259	KLRF1	protein_coding	12	9841814	9844992
ENSG00000170476	2.10707	3.41934	6.48e-25	1.29e-23	ENSG00000170476	ENST00000509591	MZB1	protein_coding	5	139388596	139389914
ENSG00000188536	2.10571	1.6239	1.78e-24	3.46e-23	ENSG00000188536	ENST00000484216	HBA2	protein_coding	16	172944	173463
ENSG00000263264	2.10565	-1.77553	2.21e-34	7.1e-33	ENSG00000263264	ENST00000576789	CTB-133G6.1	protein_coding	19	7348943	7383385
ENSG00000145687	2.10487	2.05372	4.23e-64	3.98e-62	ENSG00000145687	ENST00000508912	SSBP2	protein_coding	5	81636472	81751016
ENSG00000152936	2.10401	-4.34925	5.2e-09	3.15e-08	ENSG00000152936	ENST00000542224	LMNTD1	protein_coding	12	25546510	25648579
ENSG00000205056	2.10336	-2.86962	3.29e-17	3.98e-16	ENSG00000205056	ENST00000504409	RP11-693J15.5	lincRNA	12	92466451	92492091
ENSG00000268388	2.10254	3.09462	1.21e-51	7.51e-50	ENSG00000268388	ENST00000593604	FENDRR	lincRNA	16	86490268	86508877
ENSG00000270450	2.10252	-4.68839	1.38e-12	1.18e-11	ENSG00000270450	ENST00000604652	IGKV2OR2-7	IG_V_pseudogene	2	97372532	97372835
ENSG00000174562	2.1019	-0.0833622	1.11e-24	2.17e-23	ENSG00000174562	ENST00000598673	KLK15	protein_coding	19	50827028	50833187
ENSG00000227191	2.10189	-0.881526	2.45e-31	6.85e-30	ENSG00000227191	ENST00000436911	TRGC2	TR_C_gene	7	38239580	38249572
ENSG00000257060	2.09975	-4.45102	4.44e-15	4.62e-14	ENSG00000257060	ENST00000553478	RP11-266O8.1	lincRNA	15	93313206	93569483
ENSG00000198682	2.09928	6.0368	2.75e-73	3.55e-71	ENSG00000198682	ENST00000482258	PAPSS2	protein_coding	10	87660984	87713310
ENSG00000183508	2.09895	4.26226	6.05e-54	4.07e-52	ENSG00000183508	ENST00000369448	FAM46C	protein_coding	1	117605934	117628372
ENSG00000239855	2.09735	2.73223	4.62e-17	5.53e-16	ENSG00000239855	ENST00000464162	IGKV1-6	IG_V_gene	2	88966262	88966767
ENSG00000260492	2.09599	-4.79016	8.65e-12	6.94e-11	ENSG00000260492	ENST00000626733	CISTR	lincRNA	12	53750839	53757034
ENSG00000170298	2.09536	1.17806	9.54e-20	1.37e-18	ENSG00000170298	ENST00000584703	LGALS9B	protein_coding	17	20456561	20458260
ENSG00000134343	2.09492	-2.82971	1.02e-12	8.83e-12	ENSG00000134343	ENST00000529242	ANO3	protein_coding	11	26541945	26563229
ENSG00000153956	2.09443	1.72838	1.36e-35	4.61e-34	ENSG00000153956	ENST00000484706	CACNA2D1	protein_coding	7	82117044	82343236
ENSG00000251636	2.09425	-4.84535	2.3e-11	1.77e-10	ENSG00000251636	ENST00000515150	LINC01218	sense_intronic	4	100812255	100814280
ENSG00000215177	2.09343	-3.9597	8.08e-10	5.34e-09	ENSG00000215177	ENST00000399730	IGLV8OR8-1	IG_V_pseudogene	8	47202444	47202897
ENSG00000165269	2.09299	1.14913	9.37e-41	4.03e-39	ENSG00000165269	ENST00000623519	AQP7	protein_coding	9	33401002	33402652
ENSG00000115590	2.09071	3.09117	5.01e-28	1.18e-26	ENSG00000115590	ENST00000485335	IL1R2	protein_coding	2	102023390	102028417
ENSG00000257951	2.08965	-3.74769	5.09e-16	5.69e-15	ENSG00000257951	ENST00000550420	RP11-554D14.4	unprocessed_pseudogene	12	107880581	107883386
ENSG00000254001	2.08942	-4.80839	1.46e-10	1.04e-09	ENSG00000254001	ENST00000520603	RP11-91P17.1	lincRNA	8	78152322	78153913
ENSG00000207242	2.08859	-4.16199	2.81e-28	6.69e-27	ENSG00000207242	ENST00000384513	RNU6-1065P	snRNA	17	10857899	10858004
ENSG00000074317	2.08847	-3.6436	3.2e-15	3.37e-14	ENSG00000074317	ENST00000508006	SNCB	protein_coding	5	176621214	176630048
ENSG00000185915	2.08736	-1.05532	5e-14	4.82e-13	ENSG00000185915	ENST00000379499	KLHL34	protein_coding	X	21654690	21658330
ENSG00000240671	2.08588	0.782124	4.7e-15	4.88e-14	ENSG00000240671	ENST00000495489	IGKV1-8	IG_V_gene	2	88992409	88992931
ENSG00000211632	2.08564	0.325315	2.24e-16	2.57e-15	ENSG00000211632	ENST00000390277	IGKV3D-11	IG_V_gene	2	90172802	90173414
ENSG00000211958	2.08397	-1.52322	4.72e-15	4.91e-14	ENSG00000211958	ENST00000390618	IGHV3-38	IG_V_gene	14	106410493	106411021
ENSG00000261888	2.08379	-0.913284	2.68e-45	1.37e-43	ENSG00000261888	ENST00000573312	AC144831.1	lincRNA	17	83104255	83106910
ENSG00000115295	2.07878	1.59842	1.44e-36	5.09e-35	ENSG00000115295	ENST00000481628	CLIP4	protein_coding	2	29175363	29181758
ENSG00000257551	2.07849	-4.48812	1.02e-25	2.13e-24	ENSG00000257551	ENST00000552026	HLX-AS1	antisense	1	220832763	220880140
ENSG00000196468	2.07832	-4.5324	2.27e-15	2.42e-14	ENSG00000196468	ENST00000439435	FGF16	protein_coding	X	77447405	77457278
ENSG00000269935	2.07736	-4.77626	3.25e-11	2.46e-10	ENSG00000269935	ENST00000602388	RP11-482M8.3	antisense	16	87600526	87602190
ENSG00000123243	2.07733	3.90106	1.66e-47	9.13e-46	ENSG00000123243	ENST00000461751	ITIH5	protein_coding	10	7576892	7617266
ENSG00000211698	2.07687	-3.47421	4.92e-24	9.3e-23	ENSG00000211698	ENST00000390345	TRGV4	TR_V_gene	7	38353715	38354517
ENSG00000135709	2.07675	3.50572	6.65e-73	8.44e-71	ENSG00000135709	ENST00000562388	KIAA0513	protein_coding	16	85086914	85088755
ENSG00000169252	2.07656	-0.753936	4.36e-41	1.91e-39	ENSG00000169252	ENST00000305988	ADRB2	protein_coding	5	148825245	148828687
ENSG00000259246	2.07529	-4.57192	1.2e-25	2.5e-24	ENSG00000259246	ENST00000559378	HMGN2P47	processed_pseudogene	15	67000814	67001085
ENSG00000277427	2.07524	-4.69603	8.84e-17	1.04e-15	ENSG00000277427	ENST00000611838	XXbac-BPG154L12.5	antisense	6	32255284	32350039
ENSG00000253105	2.0752	-4.10114	2.01e-27	4.56e-26	ENSG00000253105	ENST00000522767	KB-1448A5.1	lincRNA	8	96372092	96387438
ENSG00000236969	2.07421	-4.01408	6.76e-19	9.14e-18	ENSG00000236969	ENST00000418938	GGT8P	unprocessed_pseudogene	2	91775944	91781169
ENSG00000256706	2.07417	-4.6437	8.45e-22	1.39e-20	ENSG00000256706	ENST00000544163	RP5-1096D14.3	antisense	12	1917951	1922867
ENSG00000177455	2.07341	0.196679	1.07e-27	2.46e-26	ENSG00000177455	ENST00000567368	CD19	protein_coding	16	28936799	28939218
ENSG00000260721	2.07326	-4.76414	7.35e-12	5.93e-11	ENSG00000260721	ENST00000567210	AF067845.1	lincRNA	8	1368642	1369833
ENSG00000143416	2.07316	7.96133	5.49e-32	1.59e-30	ENSG00000143416	ENST00000427867	SELENBP1	protein_coding	1	151369068	151370285
ENSG00000134955	2.07314	3.05624	5.84e-28	1.37e-26	ENSG00000134955	ENST00000354617	SLC37A2	protein_coding	11	125083848	125090312
ENSG00000189221	2.07297	6.51093	4.69e-59	3.75e-57	ENSG00000189221	ENST00000490604	MAOA	protein_coding	X	43743704	43744658
ENSG00000166866	2.07293	5.87428	3.24e-55	2.31e-53	ENSG00000166866	ENST00000471791	MYO1A	protein_coding	12	57047931	57051198
ENSG00000123643	2.07232	4.21966	1.39e-154	1.92e-151	ENSG00000123643	ENST00000522185	SLC36A1	protein_coding	5	151476589	151488269
ENSG00000250252	2.07212	-4.55885	2.82e-12	2.35e-11	ENSG00000250252	ENST00000504755	RP11-342A1.1	lincRNA	4	149147802	149149780
ENSG00000250125	2.07212	-4.73706	1.32e-07	6.85e-07	ENSG00000250125	ENST00000509932	RP11-707A18.1	lincRNA	4	64914281	65004500
ENSG00000188403	2.0716	-0.981867	2.42e-13	2.21e-12	ENSG00000188403	ENST00000338912	IGHV1OR15-9	IG_V_gene	15	19964666	19965101
ENSG00000213205	2.07087	-4.69596	2.41e-20	3.58e-19	ENSG00000213205	ENST00000478954	STRADBP1	processed_pseudogene	7	150512559	150513839
ENSG00000105270	2.07071	2.96779	4.82e-55	3.39e-53	ENSG00000105270	ENST00000586457	CLIP3	protein_coding	19	36032146	36032886
ENSG00000225825	2.07065	-4.59432	2.4e-15	2.55e-14	ENSG00000225825	ENST00000452198	IGHD6-25	IG_D_gene	14	105881539	105881556
ENSG00000243264	2.07051	1.46485	1.51e-13	1.41e-12	ENSG00000243264	ENST00000612356	IGKV2D-29	IG_V_gene	2	89947970	89948279
ENSG00000256650	2.06976	-4.5197	1.43e-12	1.22e-11	ENSG00000256650	ENST00000539734	RERG-IT1	sense_intronic	12	15112363	15114698
ENSG00000167483	2.06915	-1.0726	2.03e-19	2.86e-18	ENSG00000167483	ENST00000595601	FAM129C	protein_coding	19	17540153	17544009
ENSG00000271288	2.06873	-4.55529	3.2e-15	3.37e-14	ENSG00000271288	ENST00000564926	IGHV1OR15-3	IG_V_pseudogene	15	22178107	22178542
ENSG00000129214	2.06845	-2.49791	7.92e-29	1.95e-27	ENSG00000129214	ENST00000576747	SHBG	protein_coding	17	7631309	7632057
ENSG00000251573	2.06831	-4.60703	1.9e-12	1.61e-11	ENSG00000251573	ENST00000506534	LINC02106	lincRNA	5	50969217	50970167
ENSG00000259852	2.0677	-4.77464	7.77e-13	6.78e-12	ENSG00000259852	ENST00000564937	IGHV1OR16-2	IG_V_pseudogene	16	32978461	32978891
ENSG00000100321	2.06761	1.36122	4.07e-31	1.12e-29	ENSG00000100321	ENST00000381535	SYNGR1	protein_coding	22	39364170	39378381
ENSG00000279154	2.06614	-4.60575	9.9e-19	1.33e-17	ENSG00000279154	ENST00000623259	RP11-345K9.2	TEC	9	88177695	88178578
ENSG00000138379	2.06521	-2.58935	1.94e-25	3.98e-24	ENSG00000138379	ENST00000260950	MSTN	protein_coding	2	190055697	190062729
ENSG00000254709	2.06501	5.08118	2.1e-17	2.58e-16	ENSG00000254709	ENST00000531372	IGLL5	protein_coding	22	22887829	22895825
ENSG00000120251	2.06489	-3.83368	7.39e-14	7.04e-13	ENSG00000120251	ENST00000503980	GRIA2	protein_coding	4	157360700	157362934
ENSG00000124772	2.06475	2.14708	4.19e-58	3.26e-56	ENSG00000124772	ENST00000633280	CPNE5	protein_coding	6	36778856	36839444
ENSG00000182132	2.06395	-3.22348	1.73e-20	2.59e-19	ENSG00000182132	ENST00000616807	KCNIP1	protein_coding	5	170712853	170736630
ENSG00000254167	2.06367	-3.74663	9.83e-11	7.12e-10	ENSG00000254167	ENST00000519403	IGHVIII-51-1	IG_V_pseudogene	14	106583506	106583807
ENSG00000254251	2.06316	-4.68388	1.14e-09	7.44e-09	ENSG00000254251	ENST00000517884	RP11-662G23.1	antisense	8	90806474	90859240
ENSG00000155545	2.06069	4.68604	7.88e-118	3.77e-115	ENSG00000155545	ENST00000497185	MIER3	protein_coding	5	56947032	56971675
ENSG00000095713	2.06031	-0.923205	1.22e-15	1.32e-14	ENSG00000095713	ENST00000468549	CRTAC1	protein_coding	10	97880346	97884548
ENSG00000240710	2.05979	-3.80813	4.22e-21	6.61e-20	ENSG00000240710	ENST00000453895	RP11-430C7.4	antisense	1	204603035	204616565
ENSG00000185518	2.05965	-0.540471	3.46e-24	6.6e-23	ENSG00000185518	ENST00000553727	SV2B	protein_coding	15	91258477	91266948
ENSG00000259990	2.05902	-4.52843	2.11e-10	1.48e-09	ENSG00000259990	ENST00000568778	RP11-598D12.1	unprocessed_pseudogene	16	34013394	34013830
ENSG00000172137	2.05877	1.47908	1.01e-15	1.1e-14	ENSG00000172137	ENST00000467817	CALB2	protein_coding	16	71385343	71389866
ENSG00000119686	2.05789	2.15857	1.87e-62	1.67e-60	ENSG00000119686	ENST00000556745	FLVCR2	protein_coding	14	75640732	75641976
ENSG00000198785	2.05761	-0.355892	1.64e-53	1.08e-51	ENSG00000198785	ENST00000479772	GRIN3A	protein_coding	9	101600849	101613522
ENSG00000080293	2.05705	-2.36215	4.11e-24	7.8e-23	ENSG00000080293	ENST00000627145	SCTR	protein_coding	2	119461983	119525301
ENSG00000122694	2.05688	3.82512	2.68e-76	3.77e-74	ENSG00000122694	ENST00000474050	GLIPR2	protein_coding	9	36144276	36163902
ENSG00000010319	2.0546	2.12262	4.26e-41	1.87e-39	ENSG00000010319	ENST00000475739	SEMA3G	protein_coding	3	52441865	52445085
ENSG00000253794	2.05281	-4.7251	3.2e-07	1.58e-06	ENSG00000253794	ENST00000519446	IGLV10-67	IG_V_pseudogene	22	22043618	22043942
ENSG00000111796	2.05256	0.851024	4.03e-46	2.12e-44	ENSG00000111796	ENST00000229402	KLRB1	protein_coding	12	9594551	9607886
ENSG00000154556	2.05247	4.19231	1.06e-43	5.08e-42	ENSG00000154556	ENST00000488562	SORBS2	protein_coding	4	185775281	185933370
ENSG00000106018	2.05242	-0.884573	1.08e-28	2.65e-27	ENSG00000106018	ENST00000421760	VIPR2	protein_coding	7	159116922	159144852
ENSG00000144227	2.05222	-4.55436	4.2e-09	2.56e-08	ENSG00000144227	ENST00000272641	NXPH2	protein_coding	2	138670772	138780348
ENSG00000270401	2.05221	-4.70763	3.47e-12	2.88e-11	ENSG00000270401	ENST00000561990	RP11-812E19.14	unprocessed_pseudogene	16	33965655	33966091
ENSG00000267014	2.05201	-4.72042	1.68e-09	1.07e-08	ENSG00000267014	ENST00000589821	LINC01532	lincRNA	19	29002592	29012614
ENSG00000224239	2.05181	-4.40465	2.99e-19	4.15e-18	ENSG00000224239	ENST00000423193	AC090044.2	lincRNA	3	857124	858091
ENSG00000172159	2.05133	2.38863	1.5e-38	5.83e-37	ENSG00000172159	ENST00000431299	FRMD3	protein_coding	9	83297532	83311966
ENSG00000182759	2.05105	-3.32318	9.93e-23	1.73e-21	ENSG00000182759	ENST00000333480	MAFA	protein_coding	8	143428060	143430406
ENSG00000273971	2.05083	-2.97042	7.22e-14	6.88e-13	ENSG00000273971	ENST00000612367	RP11-77K12.10	lincRNA	16	75497948	75498289
ENSG00000067113	2.05014	4.1211	4.04e-131	2.85e-128	ENSG00000067113	ENST00000502907	PLPP1	protein_coding	5	55530436	55534964
ENSG00000211685	2.04985	1.36739	8.5e-12	6.82e-11	ENSG00000211685	ENST00000390331	IGLC7	IG_C_gene	22	22922594	22923034
ENSG00000255020	2.04921	-4.76382	9.2e-13	7.98e-12	ENSG00000255020	ENST00000525867	AF131216.5	antisense	8	11345748	11347502
ENSG00000225279	2.0486	-4.14009	2.63e-25	5.36e-24	ENSG00000225279	ENST00000435580	RP11-536C5.2	antisense	1	160062488	160079821
ENSG00000254220	2.04824	-3.95481	1.98e-09	1.25e-08	ENSG00000254220	ENST00000519785	IGKV2D-18	IG_V_pseudogene	2	90052581	90053372
ENSG00000253397	2.04811	-4.87563	6.05e-15	6.24e-14	ENSG00000253397	ENST00000517735	RP11-597M17.1	antisense	8	27904481	27910310
ENSG00000267272	2.04744	-1.83707	8.51e-36	2.91e-34	ENSG00000267272	ENST00000587165	LINC01140	lincRNA	1	87132055	87162137
ENSG00000254740	2.04481	-4.58561	1.35e-12	1.15e-11	ENSG00000254740	ENST00000528510	RP11-334E6.3	antisense	11	119380742	119381581
ENSG00000102383	2.04441	-1.49127	1.07e-31	3.04e-30	ENSG00000102383	ENST00000482827	ZDHHC15	protein_coding	X	75501492	75523010
ENSG00000260741	2.04433	-4.8352	1.5e-11	1.18e-10	ENSG00000260741	ENST00000563471	CTC-391G2.1	antisense	16	23194878	23213104
ENSG00000233067	2.04386	-4.63122	7.33e-09	4.37e-08	ENSG00000233067	ENST00000455399	PTCHD1-AS	lincRNA	X	22389315	23064119
ENSG00000188729	2.04363	-4.55642	2.08e-09	1.31e-08	ENSG00000188729	ENST00000339051	OSTN	protein_coding	3	191212533	191250121
ENSG00000172348	2.0434	2.52918	5.44e-67	5.63e-65	ENSG00000172348	ENST00000405162	RCAN2	protein_coding	6	46221468	46325672
ENSG00000198914	2.04309	-2.42163	1.4e-11	1.1e-10	ENSG00000198914	ENST00000361360	POU3F3	protein_coding	2	104855511	104858574
ENSG00000173208	2.04265	-1.22979	1.25e-30	3.36e-29	ENSG00000173208	ENST00000308666	ABCD2	protein_coding	12	39550033	39619751
ENSG00000253998	2.04257	-0.113995	2.24e-08	1.27e-07	ENSG00000253998	ENST00000521304	IGKV2-29	IG_V_pseudogene	2	89234174	89234912
ENSG00000229155	2.04217	-0.201776	2.88e-68	3.11e-66	ENSG00000229155	ENST00000445168	LINC02038	lincRNA	3	193842811	193844024
ENSG00000162733	2.04043	4.13973	7.79e-33	2.35e-31	ENSG00000162733	ENST00000433757	DDR2	protein_coding	1	162767290	162772435
ENSG00000184293	2.04026	-2.13596	5.02e-33	1.52e-31	ENSG00000184293	ENST00000327839	CLECL1	protein_coding	12	9722495	9733299
ENSG00000229151	2.04019	-4.59477	2.56e-15	2.71e-14	ENSG00000229151	ENST00000425150	RP11-348F1.3	antisense	X	51356944	51396462
ENSG00000237638	2.03936	-4.23937	1.4e-19	1.98e-18	ENSG00000237638	ENST00000449259	AC007386.2	lincRNA	2	64901840	64905137
ENSG00000104059	2.03819	1.69993	3.34e-16	3.78e-15	ENSG00000104059	ENST00000560050	FAM189A1	protein_coding	15	29381771	29569985
ENSG00000265215	2.03747	-4.51835	4.05e-09	2.48e-08	ENSG00000265215	ENST00000578705	MIR4269	miRNA	2	239305462	239305545
ENSG00000211654	2.03735	-0.567127	6.56e-08	3.52e-07	ENSG00000211654	ENST00000390300	IGLV5-37	IG_V_gene	22	22427540	22428035
ENSG00000211644	2.03698	4.42765	2.3e-16	2.64e-15	ENSG00000211644	ENST00000390290	IGLV1-51	IG_V_gene	22	22322472	22322969
ENSG00000137860	2.03609	2.83324	2.54e-11	1.94e-10	ENSG00000137860	ENST00000560767	SLC28A2	protein_coding	15	45271774	45275951
ENSG00000233508	2.03561	-4.73088	1.31e-09	8.47e-09	ENSG00000233508	ENST00000430025	RP1-269M15.3	lincRNA	20	43190222	43201371
ENSG00000137819	2.03477	3.85779	6.92e-64	6.46e-62	ENSG00000137819	ENST00000561250	PAQR5	protein_coding	15	69360093	69380366
ENSG00000240665	2.03399	-4.71874	4.44e-15	4.63e-14	ENSG00000240665	ENST00000479042	LSP1P2	processed_pseudogene	3	75395188	75395320
ENSG00000178965	2.03342	-3.38983	1.2e-09	7.78e-09	ENSG00000178965	ENST00000479666	ERICH3	protein_coding	1	74612784	74634741
ENSG00000257008	2.0329	-3.71739	5.13e-22	8.57e-21	ENSG00000257008	ENST00000335666	GPR142	protein_coding	17	74367458	74372600
ENSG00000198010	2.03106	-3.54158	6.22e-22	1.03e-20	ENSG00000198010	ENST00000612087	DLGAP2	protein_coding	8	1501366	1708474
ENSG00000185274	2.02968	0.161839	2.41e-31	6.73e-30	ENSG00000185274	ENST00000618959	WBSCR17	protein_coding	7	71335549	71713598
ENSG00000115841	2.0291	1.89479	5.74e-92	1.36e-89	ENSG00000115841	ENST00000469469	RMDN2	protein_coding	2	38002868	38067142
ENSG00000249346	2.02869	-3.6475	1.95e-22	3.35e-21	ENSG00000249346	ENST00000533304	LINC01016	lincRNA	6	33892310	33896914
ENSG00000223703	2.02778	-4.39736	1.36e-20	2.07e-19	ENSG00000223703	ENST00000445234	AC027612.4	unprocessed_pseudogene	2	91736726	91767439
ENSG00000066382	2.02689	-1.35425	1.86e-28	4.48e-27	ENSG00000066382	ENST00000528686	MPPED2	protein_coding	11	30536059	30586872
ENSG00000254045	2.02631	-4.82262	5.52e-10	3.7e-09	ENSG00000254045	ENST00000518246	IGHVIII-22-2	IG_V_pseudogene	14	106264688	106264715
ENSG00000077943	2.02631	1.69024	5.66e-63	5.14e-61	ENSG00000077943	ENST00000468882	ITGA8	protein_coding	10	15611510	15644145
ENSG00000160396	2.02594	-3.28702	1.23e-29	3.17e-28	ENSG00000160396	ENST00000291823	HIPK4	protein_coding	19	40379271	40390187
ENSG00000211660	2.02592	4.93428	2.65e-15	2.81e-14	ENSG00000211660	ENST00000390306	IGLV2-23	IG_V_gene	22	22697789	22698407
ENSG00000135424	2.02547	3.42361	6.84e-53	4.41e-51	ENSG00000135424	ENST00000554359	ITGA7	protein_coding	12	55702828	55707713
ENSG00000158201	2.02546	4.63685	2.19e-95	5.7e-93	ENSG00000158201	ENST00000579982	ABHD3	protein_coding	18	21701276	21704780
ENSG00000126947	2.02342	1.51327	5.97e-52	3.74e-50	ENSG00000126947	ENST00000372829	ARMCX1	protein_coding	X	101550531	101554700
ENSG00000146122	2.02306	2.57025	5.8e-60	4.79e-58	ENSG00000146122	ENST00000496787	DAAM2	protein_coding	6	39887405	39891361
ENSG00000254132	2.02267	-3.70566	5.38e-12	4.39e-11	ENSG00000254132	ENST00000520612	MTND6P3	processed_pseudogene	5	94568929	94569470
ENSG00000273445	2.02239	-2.81169	1.07e-20	1.64e-19	ENSG00000273445	ENST00000608142	RP11-1399P15.1	antisense	2	87477495	87478034
ENSG00000279993	2.02207	-4.44022	2.67e-08	1.5e-07	ENSG00000279993	ENST00000623434	RP11-76C10.3	TEC	12	131025561	131028060
ENSG00000233306	2.02119	-3.74562	4.11e-23	7.34e-22	ENSG00000233306	ENST00000426402	TRGV2	TR_V_gene	7	38362864	38363518
ENSG00000166770	2.02076	0.127733	1.48e-51	9.19e-50	ENSG00000166770	ENST00000601875	ZNF667-AS1	lincRNA	19	56478240	56494603
ENSG00000211974	2.02048	0.335145	1.2e-09	7.8e-09	ENSG00000211974	ENST00000390634	IGHV2-70D	IG_V_gene	14	106723574	106724093
ENSG00000153162	2.0202	0.589648	2.68e-36	9.35e-35	ENSG00000153162	ENST00000283147	BMP6	protein_coding	6	7726797	7881422
ENSG00000166250	2.01965	3.10197	3.77e-38	1.44e-36	ENSG00000166250	ENST00000529128	CLMP	protein_coding	11	123083082	123097966
ENSG00000203585	2.01945	-3.37987	9.66e-22	1.58e-20	ENSG00000203585	ENST00000400306	RP11-542B15.1	lincRNA	12	67520082	67567126
ENSG00000129159	2.01937	-3.1067	4.37e-27	9.77e-26	ENSG00000129159	ENST00000526029	KCNC1	protein_coding	11	17779172	17783055
ENSG00000188373	2.0189	5.87427	1.35e-21	2.19e-20	ENSG00000188373	ENST00000472542	C10orf99	protein_coding	10	84176518	84185284
ENSG00000143028	2.01797	-1.26932	1.79e-32	5.32e-31	ENSG00000143028	ENST00000475497	SYPL2	protein_coding	1	109475242	109476843
ENSG00000258081	2.01743	-4.61678	2.9e-10	2e-09	ENSG00000258081	ENST00000552303	RP11-384J4.2	lincRNA	14	26843452	27160420
ENSG00000109705	2.01665	-0.0134576	3.31e-32	9.7e-31	ENSG00000109705	ENST00000382438	NKX3-2	protein_coding	4	13540830	13545050
ENSG00000272780	2.01649	-4.69054	8.08e-18	1.02e-16	ENSG00000272780	ENST00000468381	RP11-822E23.8	processed_transcript	17	21532615	21574517
ENSG00000265069	2.01553	-4.76858	4.48e-14	4.34e-13	ENSG00000265069	ENST00000584722	RP11-781P6.1	antisense	18	6954677	6957419
ENSG00000172572	2.0155	4.07683	1.88e-31	5.3e-30	ENSG00000172572	ENST00000544307	PDE3A	protein_coding	12	20571864	20680517
ENSG00000279455	2.01456	-4.8492	1.52e-12	1.29e-11	ENSG00000279455	ENST00000624871	RP11-495K9.10	TEC	12	131620178	131620765
ENSG00000167779	2.01453	2.91014	1.73e-33	5.36e-32	ENSG00000167779	ENST00000549628	IGFBP6	protein_coding	12	53098924	53102340
ENSG00000178568	2.0134	-3.52431	1.71e-11	1.33e-10	ENSG00000178568	ENST00000459774	ERBB4	protein_coding	2	212124584	212125181
ENSG00000005249	2.01316	2.3912	8.64e-37	3.08e-35	ENSG00000005249	ENST00000488792	PRKAR2B	protein_coding	7	107091676	107146462
ENSG00000184811	2.01311	-0.771661	9.63e-06	3.88e-05	ENSG00000184811	ENST00000333813	TUSC5	protein_coding	17	1279663	1300987
ENSG00000134138	2.01287	1.90477	2.1e-31	5.9e-30	ENSG00000134138	ENST00000559129	MEIS2	protein_coding	15	37094516	37096191
ENSG00000213901	2.01272	0.4153	4.15e-53	2.7e-51	ENSG00000213901	ENST00000461812	SLC23A3	protein_coding	2	219169355	219170029
ENSG00000138356	2.01221	1.21892	6.08e-28	1.42e-26	ENSG00000138356	ENST00000439380	AOX1	protein_coding	2	200662907	200677064
ENSG00000183908	2.01213	-1.56203	9.79e-30	2.53e-28	ENSG00000183908	ENST00000497933	LRRC55	protein_coding	11	57181747	57191717
ENSG00000088280	2.00987	3.18367	2.5e-80	3.9e-78	ENSG00000088280	ENST00000449467	ASAP3	protein_coding	1	23455991	23480179
ENSG00000279484	2.0097	-4.01597	4.21e-17	5.05e-16	ENSG00000279484	ENST00000623136	KLHL30-AS1	TEC	2	238152889	238155994
ENSG00000241324	2.00966	-4.8211	8e-11	5.85e-10	ENSG00000241324	ENST00000470677	RP5-921G16.2	lincRNA	7	124337380	124349860
ENSG00000125845	2.00933	3.67875	3.44e-56	2.52e-54	ENSG00000125845	ENST00000378827	BMP2	protein_coding	20	6767664	6780280
ENSG00000166257	2.00902	-0.903322	1.53e-25	3.16e-24	ENSG00000166257	ENST00000528267	SCN3B	protein_coding	11	123642610	123655244
ENSG00000250486	2.0084	-2.98095	1.73e-20	2.61e-19	ENSG00000250486	ENST00000513876	FAM218A	protein_coding	4	164956948	164959122
ENSG00000162520	2.00802	0.503907	3.66e-32	1.07e-30	ENSG00000162520	ENST00000426909	SYNC	protein_coding	1	32695623	32703079
ENSG00000271538	2.00802	-3.95925	3.58e-25	7.22e-24	ENSG00000271538	ENST00000604660	RP11-326I11.4	lincRNA	4	184506918	184509688
ENSG00000171094	2.00766	-2.31001	2.97e-10	2.05e-09	ENSG00000171094	ENST00000498037	ALK	protein_coding	2	29286410	29319211
ENSG00000042445	2.00598	6.35229	7.85e-143	8.43e-140	ENSG00000042445	ENST00000490291	RETSAT	protein_coding	2	85351399	85354531
ENSG00000204290	2.00489	-4.55605	7.15e-13	6.26e-12	ENSG00000204290	ENST00000446536	BTNL2	protein_coding	6	32405037	32407128
ENSG00000179277	2.00407	0.0340711	2.06e-32	6.07e-31	ENSG00000179277	ENST00000495167	MEIS3P1	processed_pseudogene	17	15786618	15787575
ENSG00000266114	2.00404	-4.45599	2.45e-15	2.6e-14	ENSG00000266114	ENST00000582334	RP11-963H4.5	lincRNA	17	10792059	10794985
ENSG00000139209	2.00401	1.67291	8.12e-18	1.02e-16	ENSG00000139209	ENST00000546940	SLC38A4	protein_coding	12	46779949	46832408
ENSG00000138735	2.00381	3.97376	1.2e-56	8.93e-55	ENSG00000138735	ENST00000420633	PDE5A	protein_coding	4	119596526	119628065
ENSG00000183166	2.00281	-3.68556	8.74e-16	9.58e-15	ENSG00000183166	ENST00000446128	CALN1	protein_coding	7	72023657	72337751
ENSG00000196557	2.00265	3.8924	5.21e-39	2.07e-37	ENSG00000196557	ENST00000569953	CACNA1H	protein_coding	16	1210608	1211448
ENSG00000215218	2.00227	-0.208986	7.69e-28	1.78e-26	ENSG00000215218	ENST00000399816	UBE2QL1	protein_coding	5	6448623	6494909
ENSG00000211599	2.00216	-0.299143	2.94e-11	2.23e-10	ENSG00000211599	ENST00000390244	IGKV5-2	IG_V_gene	2	88897232	88897784
ENSG00000237513	2.00147	-1.84636	3.74e-30	9.86e-29	ENSG00000237513	ENST00000417026	RP11-325F22.2	lincRNA	7	104941206	104962334
ENSG00000253957	2.00046	-2.96646	2.82e-13	2.56e-12	ENSG00000253957	ENST00000520721	IGHV3-22	IG_V_pseudogene	14	106257762	106258223
ENSG00000198483	1.99907	-0.479686	2.75e-48	1.56e-46	ENSG00000198483	ENST00000544626	ANKRD35	protein_coding	1	145866560	145885866
ENSG00000185155	1.9987	-2.03411	1.44e-25	2.98e-24	ENSG00000185155	ENST00000557734	MIXL1	protein_coding	1	226225503	226226389
ENSG00000236333	1.99847	-3.1895	3.47e-09	2.14e-08	ENSG00000236333	ENST00000426250	TRHDE-AS1	processed_transcript	12	72262547	72274907
ENSG00000173662	1.99823	-3.21121	3.42e-17	4.13e-16	ENSG00000173662	ENST00000415267	TAS1R1	protein_coding	1	6570941	6579426
ENSG00000277531	1.99747	-4.54609	6.73e-13	5.92e-12	ENSG00000277531	ENST00000617053	LLNLF-187D8.1	protein_coding	19	46424697	46428951
ENSG00000118804	1.99701	1.36186	1.69e-110	6.63e-108	ENSG00000118804	ENST00000237642	STBD1	protein_coding	4	76306026	76311599
ENSG00000160856	1.99694	-0.213378	9.6e-21	1.47e-19	ENSG00000160856	ENST00000496769	FCRL3	protein_coding	1	157697216	157700745
ENSG00000250360	1.9965	-4.13381	9.95e-15	1.01e-13	ENSG00000250360	ENST00000510349	CTD-2089N3.1	lincRNA	5	50965687	50967008
ENSG00000172782	1.99643	-0.256439	3.03e-09	1.88e-08	ENSG00000172782	ENST00000621859	FADS6	protein_coding	17	74882586	74893781
ENSG00000229156	1.99586	-4.59168	2.45e-14	2.42e-13	ENSG00000229156	ENST00000445057	RP11-250H24.2	processed_pseudogene	9	64462819	64463196
ENSG00000162409	1.99426	1.00122	1.68e-13	1.56e-12	ENSG00000162409	ENST00000610361	PRKAA2	protein_coding	1	56645388	56715334
ENSG00000279675	1.99346	-3.96321	3.94e-13	3.53e-12	ENSG00000279675	ENST00000624239	RP11-454H19.2	TEC	11	40107244	40112599
ENSG00000211978	1.99202	-1.63071	7.81e-23	1.37e-21	ENSG00000211978	ENST00000450948	IGHV5-78	IG_V_pseudogene	14	106851123	106851417
ENSG00000197253	1.9916	2.32486	7.04e-24	1.32e-22	ENSG00000197253	ENST00000612142	TPSB2	protein_coding	16	1228337	1230162
ENSG00000187239	1.99157	4.60827	1.61e-86	3.05e-84	ENSG00000187239	ENST00000491905	FNBP1	protein_coding	9	129978347	129994935
ENSG00000171747	1.99114	9.75601	5.03e-65	4.91e-63	ENSG00000171747	ENST00000594209	LGALS4	protein_coding	19	38808898	38812945
ENSG00000145147	1.9908	2.04007	2.48e-23	4.51e-22	ENSG00000145147	ENST00000508541	SLIT2	protein_coding	4	20614863	20619166
ENSG00000249849	1.99049	-4.59236	6.64e-21	1.02e-19	ENSG00000249849	ENST00000509363	RP11-1101H11.1	antisense	5	177682294	177713969
ENSG00000269345	1.99036	-4.65207	1.59e-13	1.48e-12	ENSG00000269345	ENST00000601587	VN1R85P	unprocessed_pseudogene	19	22174766	22175191
ENSG00000248587	1.98989	-3.20945	5.81e-18	7.39e-17	ENSG00000248587	ENST00000510986	GDNF-AS1	antisense	5	37873425	37875799
ENSG00000180592	1.98972	-2.10928	6.46e-38	2.42e-36	ENSG00000180592	ENST00000487107	SKIDA1	protein_coding	10	21519508	21523895
ENSG00000079335	1.98963	2.21474	9.77e-100	2.83e-97	ENSG00000079335	ENST00000469387	CDC14A	protein_coding	1	100423732	100443114
ENSG00000278484	1.98927	-2.25334	3.36e-09	2.08e-08	ENSG00000278484	ENST00000613871	RP11-95I16.6	lincRNA	10	120984966	120985596
ENSG00000253126	1.98842	-4.61982	6.04e-10	4.04e-09	ENSG00000253126	ENST00000521342	IGLVI-56	IG_V_pseudogene	22	22198560	22199011
ENSG00000260525	1.98832	-4.79526	5.52e-15	5.71e-14	ENSG00000260525	ENST00000566360	RP11-812E19.10	unprocessed_pseudogene	16	33875039	33875468
ENSG00000077264	1.98828	-1.57893	5.52e-27	1.23e-25	ENSG00000077264	ENST00000487802	PAK3	protein_coding	X	111142143	111152762
ENSG00000110777	1.98792	2.85333	7.96e-22	1.31e-20	ENSG00000110777	ENST00000525890	POU2AF1	protein_coding	11	111404640	111455630
ENSG00000253691	1.9878	-1.32856	1.34e-11	1.06e-10	ENSG00000253691	ENST00000523309	IGKV2OR22-4	IG_V_pseudogene	22	16914235	16914981
ENSG00000232594	1.98777	-4.30945	8.59e-08	4.55e-07	ENSG00000232594	ENST00000454384	AC103563.3	unprocessed_pseudogene	2	94961047	94961503
ENSG00000277282	1.98658	-2.40242	3.31e-13	2.99e-12	ENSG00000277282	ENST00000622028	IGHV1OR21-1	IG_V_gene	21	10649400	10649835
ENSG00000163751	1.98555	2.52484	5.21e-25	1.04e-23	ENSG00000163751	ENST00000477926	CPA3	protein_coding	3	148881469	148896522
ENSG00000119138	1.98505	4.09745	5.22e-57	3.93e-55	ENSG00000119138	ENST00000377126	KLF9	protein_coding	9	70384597	70414624
ENSG00000271443	1.98455	-4.27308	1.24e-16	1.45e-15	ENSG00000271443	ENST00000605062	RP11-541E12.1	transcribed_processed_pseudogene	2	38535568	38536249
ENSG00000270098	1.98425	-4.66134	1.15e-09	7.48e-09	ENSG00000270098	ENST00000602428	LDHAL6EP	processed_pseudogene	4	71434405	71437924
ENSG00000145335	1.98405	0.286443	4.95e-26	1.05e-24	ENSG00000145335	ENST00000506691	SNCA	protein_coding	4	89822352	89837076
ENSG00000185760	1.98387	-1.93899	9.14e-15	9.3e-14	ENSG00000185760	ENST00000427928	KCNQ5	protein_coding	6	73120557	73134327
ENSG00000204872	1.9837	-0.108239	1.49e-12	1.27e-11	ENSG00000204872	ENST00000377712	NAT8B	polymorphic_pseudogene	2	73700576	73701340
ENSG00000166025	1.98297	3.53856	1.79e-37	6.56e-36	ENSG00000166025	ENST00000537191	AMOTL1	protein_coding	11	94864828	94866765
ENSG00000254192	1.98225	-4.09182	1.98e-28	4.78e-27	ENSG00000254192	ENST00000520041	CTC-558O2.2	antisense	5	168654513	168667761
ENSG00000229116	1.9822	-4.26352	6.61e-16	7.32e-15	ENSG00000229116	ENST00000452578	RP11-20J15.3	lincRNA	10	44292084	44293709
ENSG00000273628	1.98164	-2.81431	2.62e-28	6.27e-27	ENSG00000273628	ENST00000622505	RP11-756A22.7	unprocessed_pseudogene	13	24933006	24936796
ENSG00000265519	1.98092	-0.613572	3.31e-34	1.05e-32	ENSG00000265519	ENST00000582780	CTD-3157E16.1	lincRNA	17	15787787	15788205
ENSG00000198488	1.98076	3.55297	2.79e-10	1.93e-09	ENSG00000198488	ENST00000528622	B3GNT6	protein_coding	11	77034398	77039915
ENSG00000122824	1.9806	-1.9145	1.89e-21	3.03e-20	ENSG00000122824	ENST00000356450	NUDT10	protein_coding	X	51332830	51337525
ENSG00000244620	1.98047	-3.91367	1.58e-14	1.58e-13	ENSG00000244620	ENST00000418566	AL122127.25	lincRNA	14	105894646	105896577
ENSG00000177363	1.98003	0.885721	3.51e-47	1.92e-45	ENSG00000177363	ENST00000317449	LRRN4CL	protein_coding	11	62686402	62689899
ENSG00000168481	1.97998	-2.47724	6e-14	5.74e-13	ENSG00000168481	ENST00000518365	LGI3	protein_coding	8	22151892	22156677
ENSG00000255829	1.97988	-4.85165	2.35e-09	1.47e-08	ENSG00000255829	ENST00000544922	RP11-20D14.3	antisense	12	8664037	8669011
ENSG00000255354	1.9797	-3.55132	7.89e-12	6.35e-11	ENSG00000255354	ENST00000533322	RP11-148O21.2	antisense	8	11558466	11560020
ENSG00000238243	1.97936	-2.32751	3.59e-13	3.23e-12	ENSG00000238243	ENST00000360358	OR2W3	protein_coding	1	247895587	247896531
ENSG00000010932	1.97927	-0.465438	2.2e-24	4.25e-23	ENSG00000010932	ENST00000469711	FMO1	protein_coding	1	171282258	171285521
ENSG00000170231	1.97894	3.00023	1.81e-16	2.09e-15	ENSG00000170231	ENST00000521362	FABP6	protein_coding	5	160232035	160238716
ENSG00000197256	1.97873	5.38411	1.75e-80	2.77e-78	ENSG00000197256	ENST00000589427	KANK2	protein_coding	19	11196058	11197183
ENSG00000143995	1.97862	2.53083	5.21e-40	2.17e-38	ENSG00000143995	ENST00000450027	MEIS1	protein_coding	2	66508927	66568745
ENSG00000171503	1.97802	3.78136	8.19e-145	9.11e-142	ENSG00000171503	ENST00000514148	ETFDH	protein_coding	4	158681942	158684775
ENSG00000154611	1.97724	-4.30417	2.19e-14	2.17e-13	ENSG00000154611	ENST00000612461	PSMA8	protein_coding	18	26140086	26193355
ENSG00000228549	1.97643	-2.80958	2.84e-19	3.95e-18	ENSG00000228549	ENST00000457856	RP11-108M9.3	lincRNA	1	16873039	16874092
ENSG00000223839	1.97641	-4.07521	5.17e-18	6.6e-17	ENSG00000223839	ENST00000589112	FAM95B1	lincRNA	9	40325482	40329111
ENSG00000197375	1.97358	4.10001	5.97e-181	1.5e-177	ENSG00000197375	ENST00000475308	SLC22A5	protein_coding	5	132388960	132395613
ENSG00000136044	1.97272	5.37665	1.33e-186	3.85e-183	ENSG00000136044	ENST00000549056	APPL2	protein_coding	12	105211289	105229860
ENSG00000211945	1.97266	4.54828	6.06e-15	6.25e-14	ENSG00000211945	ENST00000390605	IGHV1-18	IG_V_gene	14	106184901	106185394
ENSG00000122786	1.97241	7.14182	1.45e-36	5.11e-35	ENSG00000122786	ENST00000480638	CALD1	protein_coding	7	134965211	134968723
ENSG00000232079	1.97159	-3.87781	1.31e-08	7.58e-08	ENSG00000232079	ENST00000609782	LINC01697	processed_transcript	21	28130119	28135572
ENSG00000173705	1.97119	-0.6915	2.48e-23	4.51e-22	ENSG00000173705	ENST00000412539	SUSD5	protein_coding	3	33153710	33218793
ENSG00000133101	1.9707	-3.52482	3.2e-21	5.06e-20	ENSG00000133101	ENST00000625767	CCNA1	protein_coding	13	36432523	36442870
ENSG00000102409	1.97041	2.47915	1.27e-36	4.51e-35	ENSG00000102409	ENST00000372691	BEX4	protein_coding	X	103215124	103217099
ENSG00000181092	1.97037	0.926201	0.000274918	0.00086273	ENSG00000181092	ENST00000444204	ADIPOQ	protein_coding	3	186842704	186858463
ENSG00000280229	1.96965	-3.73816	1.45e-07	7.5e-07	ENSG00000280229	ENST00000623641	RP11-470C13.4	TEC	20	20363691	20365657
ENSG00000149571	1.96924	-1.20725	7.44e-25	1.47e-23	ENSG00000149571	ENST00000549874	KIRREL3	protein_coding	11	126549539	127000770
ENSG00000204711	1.96901	-4.35791	4.18e-09	2.55e-08	ENSG00000204711	ENST00000480564	C9orf135	protein_coding	9	69820960	69858158
ENSG00000253703	1.96801	-3.68262	1.25e-09	8.12e-09	ENSG00000253703	ENST00000519437	IGHV1-68	IG_V_pseudogene	14	106703846	106704286
ENSG00000184451	1.96793	-0.956915	1.63e-34	5.23e-33	ENSG00000184451	ENST00000591568	CCR10	protein_coding	17	42679726	42683917
ENSG00000166402	1.96617	0.490634	4.49e-31	1.24e-29	ENSG00000166402	ENST00000299506	TUB	protein_coding	11	8081362	8101968
ENSG00000114790	1.96583	1.94483	1.54e-55	1.11e-53	ENSG00000114790	ENST00000483068	ARHGEF26	protein_coding	3	154225785	154257827
ENSG00000211959	1.96575	4.81962	9.58e-14	9.05e-13	ENSG00000211959	ENST00000390619	IGHV4-39	IG_V_gene	14	106421711	106422218
ENSG00000257524	1.96531	-1.6602	3.8e-22	6.42e-21	ENSG00000257524	ENST00000548587	RP11-203J24.9	processed_transcript	9	127872712	127885432
ENSG00000235659	1.96521	-4.25073	1.25e-18	1.67e-17	ENSG00000235659	ENST00000377547	RP11-374M1.5	lincRNA	9	61865755	61866965
ENSG00000144868	1.96498	-1.25772	3.77e-44	1.84e-42	ENSG00000144868	ENST00000511388	TMEM108	protein_coding	3	133379717	133396192
ENSG00000100095	1.96488	-1.55131	2.95e-11	2.24e-10	ENSG00000100095	ENST00000494013	SEZ6L	protein_coding	22	26364749	26377720
ENSG00000007314	1.96423	-2.10944	7.22e-20	1.04e-18	ENSG00000007314	ENST00000581514	SCN4A	protein_coding	17	63959373	63961693
ENSG00000043039	1.96356	2.34438	8.02e-21	1.23e-19	ENSG00000043039	ENST00000605151	BARX2	protein_coding	11	129436174	129438321
ENSG00000253131	1.96293	-2.28422	4.81e-11	3.58e-10	ENSG00000253131	ENST00000518372	IGHV7-56	IG_V_pseudogene	14	106609762	106610196
ENSG00000211829	1.96247	-0.435697	5.16e-19	7.05e-18	ENSG00000211829	ENST00000390477	TRDC	TR_C_gene	14	22462932	22465787
ENSG00000224786	1.96111	-4.07237	1.61e-27	3.67e-26	ENSG00000224786	ENST00000432407	CETN4P	unitary_pseudogene	4	122730548	122732193
ENSG00000214491	1.96108	-2.74697	6.7e-27	1.48e-25	ENSG00000214491	ENST00000437871	SEC14L6	protein_coding	22	30524646	30529163
ENSG00000106688	1.96074	3.77174	1.89e-40	8.05e-39	ENSG00000106688	ENST00000422398	SLC1A1	protein_coding	9	4572335	4585557
ENSG00000198932	1.95939	1.45119	6.34e-44	3.07e-42	ENSG00000198932	ENST00000466098	GPRASP1	protein_coding	X	102652846	102653815
ENSG00000154529	1.95861	-2.12958	6.85e-16	7.56e-15	ENSG00000154529	ENST00000276974	CNTNAP3B	protein_coding	9	41993027	42129510
ENSG00000184113	1.95855	2.68194	2.45e-32	7.23e-31	ENSG00000184113	ENST00000413119	CLDN5	protein_coding	22	19523052	19525423
ENSG00000162761	1.95736	-2.37809	2.89e-08	1.62e-07	ENSG00000162761	ENST00000367893	LMX1A	protein_coding	1	165203874	165355746
ENSG00000227487	1.95663	-4.46242	3.92e-15	4.1e-14	ENSG00000227487	ENST00000526229	NCAM1-AS1	antisense	11	113269719	113273901
ENSG00000211689	1.95661	-2.00608	3.05e-27	6.88e-26	ENSG00000211689	ENST00000443402	TRGC1	TR_C_gene	7	38257879	38265678
ENSG00000164236	1.95647	0.209615	6.6e-39	2.62e-37	ENSG00000164236	ENST00000296657	ANKRD33B	protein_coding	5	10564468	10657816
ENSG00000064300	1.95629	1.15025	1.04e-19	1.48e-18	ENSG00000064300	ENST00000504201	NGFR	protein_coding	17	49497391	49513372
ENSG00000088854	1.95628	1.95203	1.55e-43	7.36e-42	ENSG00000088854	ENST00000619760	C20orf194	protein_coding	20	3295494	3316090
ENSG00000211679	1.95584	5.77995	2.73e-16	3.12e-15	ENSG00000211679	ENST00000390325	IGLC3	IG_C_gene	22	22906342	22906803
ENSG00000233236	1.95571	-4.8613	2.29e-08	1.29e-07	ENSG00000233236	ENST00000436373	AP001171.1	lincRNA	21	20256752	20258820
ENSG00000251299	1.95508	-4.37017	1.24e-08	7.24e-08	ENSG00000251299	ENST00000505530	SLC25A15P3	unprocessed_pseudogene	13	24943575	24944498
ENSG00000259289	1.95397	-4.69897	6.99e-18	8.84e-17	ENSG00000259289	ENST00000558436	LINC02206	lincRNA	15	66931537	66956518
ENSG00000163412	1.95394	3.95405	1.48e-70	1.7e-68	ENSG00000163412	ENST00000469524	EIF4E3	protein_coding	3	71693897	71728720
ENSG00000259734	1.95351	-4.8299	2.35e-12	1.97e-11	ENSG00000259734	ENST00000558699	RP11-182L7.1	antisense	15	86630266	86631136
ENSG00000223382	1.95305	-3.00193	4.44e-22	7.45e-21	ENSG00000223382	ENST00000438790	LINC01778	lincRNA	1	30824675	30833733
ENSG00000278934	1.95276	-2.23852	2.63e-28	6.29e-27	ENSG00000278934	ENST00000625169	CTD-2006M22.2	TEC	3	73624410	73627626
ENSG00000185264	1.95242	-4.81355	2.03e-10	1.42e-09	ENSG00000185264	ENST00000381821	TEX33	protein_coding	22	36991156	37007802
ENSG00000111802	1.9506	6.09352	5.36e-92	1.28e-89	ENSG00000111802	ENST00000480495	TDP2	protein_coding	6	24665987	24666786
ENSG00000273125	1.95041	-4.38396	2.44e-16	2.8e-15	ENSG00000273125	ENST00000609293	LINC01990	lincRNA	3	107430930	107463912
ENSG00000222037	1.9487	-1.85576	7.02e-16	7.74e-15	ENSG00000222037	ENST00000410078	IGLC6	IG_C_pseudogene	22	22919535	22919851
ENSG00000211648	1.94764	3.71178	2.27e-14	2.24e-13	ENSG00000211648	ENST00000390294	IGLV1-47	IG_V_gene	22	22357739	22358260
ENSG00000166960	1.94749	-3.24891	2.41e-21	3.83e-20	ENSG00000166960	ENST00000583550	CCDC178	protein_coding	18	33437633	33440543
ENSG00000188993	1.94748	2.36047	2.07e-46	1.1e-44	ENSG00000188993	ENST00000343457	LRRC66	protein_coding	4	51993702	52017620
ENSG00000243642	1.94618	-4.50165	1.05e-17	1.32e-16	ENSG00000243642	ENST00000469492	RN7SL526P	misc_RNA	19	58069970	58070288
ENSG00000232520	1.94577	-4.21061	4.09e-20	6e-19	ENSG00000232520	ENST00000434807	AC012507.3	antisense	2	230886815	230887738
ENSG00000230831	1.94575	-4.73265	5.62e-13	4.98e-12	ENSG00000230831	ENST00000439998	AC007349.7	antisense	7	36838972	36841373
ENSG00000091181	1.94487	-2.42265	1.37e-20	2.08e-19	ENSG00000091181	ENST00000466722	IL5RA	protein_coding	3	3108584	3110365
ENSG00000242561	1.94469	-4.87323	8.32e-14	7.9e-13	ENSG00000242561	ENST00000483050	ATP5LP5	processed_pseudogene	3	152800434	152800732
ENSG00000251216	1.9446	-4.66366	2.58e-11	1.97e-10	ENSG00000251216	ENST00000503325	RP11-161D15.3	lincRNA	4	173982619	173990861
ENSG00000241224	1.94424	1.23646	1.39e-20	2.1e-19	ENSG00000241224	ENST00000619765	FLJ22763	protein_coding	3	109148253	109150364
ENSG00000237651	1.94322	-2.08917	1.08e-32	3.24e-31	ENSG00000237651	ENST00000432605	C2orf74	protein_coding	2	61162494	61164829
ENSG00000174678	1.94258	-4.5787	2.95e-12	2.46e-11	ENSG00000174678	ENST00000402340	FAM47DP	processed_pseudogene	X	37541077	37545262
ENSG00000100433	1.94241	0.304892	2.77e-25	5.63e-24	ENSG00000100433	ENST00000556282	KCNK10	protein_coding	14	88240702	88323725
ENSG00000099864	1.9421	2.38454	4.22e-32	1.23e-30	ENSG00000099864	ENST00000587513	PALM	protein_coding	19	735055	748326
ENSG00000223254	1.94164	-3.46175	1.06e-28	2.59e-27	ENSG00000223254	ENST00000411322	Y_RNA	misc_RNA	1	85264296	85264402
ENSG00000262497	1.94142	-3.85043	3.05e-51	1.87e-49	ENSG00000262497	ENST00000577135	FAM187B2P	unprocessed_pseudogene	19	35232291	35233003
ENSG00000178473	1.94131	-0.0593093	7.15e-12	5.77e-11	ENSG00000178473	ENST00000380433	UCN3	protein_coding	10	5365009	5374692
ENSG00000111341	1.94094	5.37879	4.58e-24	8.68e-23	ENSG00000111341	ENST00000507170	MGP	protein_coding	12	14883054	14885854
ENSG00000263429	1.94074	3.94726	1.89e-53	1.24e-51	ENSG00000263429	ENST00000578763	LINC00675	protein_coding	17	10795578	10797924
ENSG00000134198	1.93976	2.7611	3.11e-27	7.01e-26	ENSG00000134198	ENST00000491992	TSPAN2	protein_coding	1	115050445	115058425
ENSG00000258511	1.93868	-4.81201	1.85e-09	1.18e-08	ENSG00000258511	ENST00000557072	RP11-61O1.2	lincRNA	14	98136074	98139242
ENSG00000270607	1.93838	-2.86255	4.48e-19	6.14e-18	ENSG00000270607	ENST00000603468	RP11-359E10.1	lincRNA	11	19710934	19712619
ENSG00000231680	1.93786	-4.27099	5.49e-25	1.1e-23	ENSG00000231680	ENST00000457725	AP003774.6	lincRNA	11	64394342	64395831
ENSG00000146267	1.93757	0.34842	1.08e-23	2.01e-22	ENSG00000146267	ENST00000480148	FAXC	protein_coding	6	99323483	99350062
ENSG00000280186	1.93743	-2.97767	1.26e-52	8.03e-51	ENSG00000280186	ENST00000622910	RP11-483I13.6	TEC	1	108200413	108202743
ENSG00000234880	1.93711	-4.31106	2.88e-13	2.61e-12	ENSG00000234880	ENST00000434081	LINC00163	lincRNA	21	44989864	44994086
ENSG00000261729	1.93621	-3.02696	5.45e-22	9.08e-21	ENSG00000261729	ENST00000569292	GS1-204I12.4	lincRNA	1	185655002	185657168
ENSG00000243818	1.9362	-4.45935	2.7e-09	1.68e-08	ENSG00000243818	ENST00000479792	RP11-372E1.4	antisense	3	142938240	142941771
ENSG00000204241	1.93618	-2.45846	4.17e-24	7.92e-23	ENSG00000204241	ENST00000532327	RP11-713P17.3	lincRNA	11	134038643	134041248
ENSG00000148541	1.93589	-0.0065988	8.91e-41	3.83e-39	ENSG00000148541	ENST00000503444	FAM13C	protein_coding	10	59352329	59362830
ENSG00000167332	1.93394	0.00677112	3.04e-24	5.81e-23	ENSG00000167332	ENST00000532598	OR51E2	protein_coding	11	4682461	4697854
ENSG00000100307	1.9329	3.73933	9.14e-92	2.13e-89	ENSG00000100307	ENST00000482294	CBX7	protein_coding	22	39147118	39152674
ENSG00000262583	1.93176	-0.71341	1.97e-23	3.61e-22	ENSG00000262583	ENST00000571737	RP11-77K12.5	transcribed_unprocessed_pseudogene	16	75504658	75516280
ENSG00000259500	1.93152	-2.29851	1.05e-21	1.72e-20	ENSG00000259500	ENST00000560290	KRT8P24	processed_pseudogene	15	48971803	48973361
ENSG00000116741	1.93149	3.90839	5.25e-38	1.98e-36	ENSG00000116741	ENST00000487236	RGS2	protein_coding	1	192809143	192811032
ENSG00000139193	1.93135	1.32228	3.98e-32	1.16e-30	ENSG00000139193	ENST00000541233	CD27	protein_coding	12	6445352	6451718
ENSG00000224957	1.93	-3.76707	3.86e-14	3.76e-13	ENSG00000224957	ENST00000442809	LINC01266	lincRNA	3	536253	842644
ENSG00000175857	1.92799	-0.654117	1.89e-26	4.11e-25	ENSG00000175857	ENST00000318469	GAPT	protein_coding	5	58494240	58496358
ENSG00000196664	1.92653	0.558846	1.66e-31	4.67e-30	ENSG00000196664	ENST00000484204	TLR7	protein_coding	X	12867479	12877639
ENSG00000197943	1.92608	2.93288	5.08e-49	2.91e-47	ENSG00000197943	ENST00000567356	PLCG2	protein_coding	16	81938628	81956730
ENSG00000226751	1.92604	-3.26909	1.32e-24	2.58e-23	ENSG00000226751	ENST00000435315	AF127936.5	lincRNA	21	14761710	14763090
ENSG00000280165	1.9256	-2.87218	5.38e-14	5.18e-13	ENSG00000280165	ENST00000409204	PCDH20	protein_coding	13	61409685	61415522
ENSG00000248290	1.92517	-4.14157	2.97e-13	2.69e-12	ENSG00000248290	ENST00000507684	TNXA	unprocessed_pseudogene	6	32008614	32012472
ENSG00000228868	1.92471	-4.58023	3.01e-13	2.72e-12	ENSG00000228868	ENST00000509077	MYLKP1	unprocessed_pseudogene	3	75328549	75339071
ENSG00000148180	1.92471	7.96252	1.53e-59	1.24e-57	ENSG00000148180	ENST00000477553	GSN	protein_coding	9	121328853	121332589
ENSG00000094963	1.92387	-0.338646	1.59e-13	1.47e-12	ENSG00000094963	ENST00000488431	FMO2	protein_coding	1	171207543	171209207
ENSG00000211653	1.92337	4.75171	2.18e-14	2.17e-13	ENSG00000211653	ENST00000390299	IGLV1-40	IG_V_gene	22	22409766	22410282
ENSG00000132932	1.92317	-1.12304	4.21e-40	1.76e-38	ENSG00000132932	ENST00000491840	ATP8A2	protein_coding	13	25567133	25927283
ENSG00000143167	1.92287	7.51925	3.98e-43	1.87e-41	ENSG00000143167	ENST00000534512	GPA33	protein_coding	1	167063690	167090326
ENSG00000002726	1.92278	7.3739	4.03e-47	2.19e-45	ENSG00000002726	ENST00000480582	AOC1	protein_coding	7	150857933	150861219
ENSG00000176490	1.92245	-0.537961	2.26e-20	3.37e-19	ENSG00000176490	ENST00000588128	DIRAS1	protein_coding	19	2717399	2721341
ENSG00000269354	1.92157	-4.76255	1.02e-07	5.37e-07	ENSG00000269354	ENST00000597858	AC005626.3	processed_pseudogene	19	41639659	41640602
ENSG00000073712	1.9185	3.9632	8e-39	3.15e-37	ENSG00000073712	ENST00000557562	FERMT2	protein_coding	14	52893376	52950911
ENSG00000211952	1.91777	1.48109	9.01e-14	8.53e-13	ENSG00000211952	ENST00000390612	IGHV4-28	IG_V_gene	14	106324254	106324760
ENSG00000167074	1.91568	3.67148	1.8e-98	5.05e-96	ENSG00000167074	ENST00000413942	TEF	protein_coding	22	41382935	41394274
ENSG00000170858	1.91523	-3.29753	5.75e-22	9.57e-21	ENSG00000170858	ENST00000413572	LILRP2	transcribed_processed_pseudogene	19	54708602	54713232
ENSG00000263317	1.91467	-4.59462	5.83e-13	5.16e-12	ENSG00000263317	ENST00000572848	LINC01982	lincRNA	17	52390515	52535701
ENSG00000109814	1.91432	5.7163	4.26e-94	1.07e-91	ENSG00000109814	ENST00000510490	UGDH	protein_coding	4	39521352	39527598
ENSG00000076555	1.91413	3.84489	8.82e-77	1.26e-74	ENSG00000076555	ENST00000537279	ACACB	protein_coding	12	109263022	109266941
ENSG00000211899	1.91408	7.43186	2.07e-14	2.06e-13	ENSG00000211899	ENST00000390559	IGHM	IG_C_gene	14	105854220	105856218
ENSG00000169083	1.9132	0.454226	7.69e-23	1.35e-21	ENSG00000169083	ENST00000396043	AR	protein_coding	X	67568889	67724288
ENSG00000243466	1.91315	5.69137	6.24e-16	6.92e-15	ENSG00000243466	ENST00000496168	IGKV1-5	IG_V_gene	2	88947301	88947957
ENSG00000115705	1.91267	-0.985243	1.32e-19	1.88e-18	ENSG00000115705	ENST00000479902	TPO	protein_coding	2	1513433	1542529
ENSG00000228877	1.91062	-4.60526	3.28e-17	3.97e-16	ENSG00000228877	ENST00000435284	RP11-473E2.4	lincRNA	9	134527182	134545244
ENSG00000226031	1.90952	-4.09928	4.55e-09	2.77e-08	ENSG00000226031	ENST00000438238	FGF13-AS1	antisense	X	138712107	138716617
ENSG00000181061	1.90931	5.36455	2.05e-90	4.47e-88	ENSG00000181061	ENST00000452906	HIGD1A	protein_coding	3	42785252	42804433
ENSG00000140459	1.90921	-2.54404	2.29e-20	3.41e-19	ENSG00000140459	ENST00000467407	CYP11A1	protein_coding	15	74361375	74367646
ENSG00000145248	1.90917	-2.18888	1.8e-18	2.37e-17	ENSG00000145248	ENST00000273861	SLC10A4	protein_coding	4	48483343	48489196
ENSG00000261289	1.90908	-4.52593	2.24e-11	1.72e-10	ENSG00000261289	ENST00000564017	RP11-170L3.5	processed_pseudogene	16	31952160	31952473
ENSG00000188674	1.90818	-4.55274	2.28e-13	2.09e-12	ENSG00000188674	ENST00000449053	C2orf80	protein_coding	2	208182972	208189985
ENSG00000211944	1.90813	-3.5786	1.81e-09	1.15e-08	ENSG00000211944	ENST00000390604	IGHV3-16	IG_V_gene	14	106165205	106165730
ENSG00000168004	1.90785	-0.823888	2.72e-12	2.28e-11	ENSG00000168004	ENST00000538712	HRASLS5	protein_coding	11	63466146	63490532
ENSG00000234438	1.90758	-4.67869	5.52e-14	5.31e-13	ENSG00000234438	ENST00000432196	KBTBD13	protein_coding	15	65076816	65078192
ENSG00000260908	1.90747	-0.833575	4.16e-17	4.99e-16	ENSG00000260908	ENST00000565800	CTB-134H23.3	transcribed_unprocessed_pseudogene	16	29107657	29108108
ENSG00000259319	1.90705	-1.0238	5.38e-78	7.91e-76	ENSG00000259319	ENST00000558267	RP11-293M10.6	antisense	14	75426334	75427690
ENSG00000126266	1.90613	-4.45807	1.21e-11	9.58e-11	ENSG00000126266	ENST00000246553	FFAR1	protein_coding	19	35351552	35353862
ENSG00000250681	1.9058	-4.48898	1.33e-10	9.52e-10	ENSG00000250681	ENST00000505702	RP3-368B9.2	lincRNA	4	3633029	3633975
ENSG00000232216	1.9056	0.991535	8.44e-12	6.77e-11	ENSG00000232216	ENST00000434710	IGHV3-43	IG_V_gene	14	106470264	106470800
ENSG00000276386	1.90458	-3.62596	7.94e-15	8.12e-14	ENSG00000276386	ENST00000617175	CNTNAP3P2	unprocessed_pseudogene	9	67059560	67293468
ENSG00000281809	1.90418	-4.21325	2.4e-24	4.61e-23	ENSG00000281809	ENST00000627866	LINC01394	lincRNA	6	1321698	1324022
ENSG00000270685	1.90404	-4.46042	3.91e-08	2.16e-07	ENSG00000270685	ENST00000603166	IGHV1OR15-6	IG_V_pseudogene	15	20639464	20639890
ENSG00000145794	1.90389	-1.79771	2.23e-20	3.33e-19	ENSG00000145794	ENST00000515622	MEGF10	protein_coding	5	127447628	127465737
ENSG00000183346	1.90327	-2.42583	4.84e-24	9.15e-23	ENSG00000183346	ENST00000389639	C10orf107	protein_coding	10	61662997	61690620
ENSG00000280655	1.90286	-4.58953	1.19e-09	7.74e-09	ENSG00000280655	ENST00000628076	RP11-361C13.1	IG_V_pseudogene	15	21752278	21752710
ENSG00000275361	1.90243	-4.14734	6.3e-11	4.64e-10	ENSG00000275361	ENST00000611529	LL22NC03-88E1.18	unprocessed_pseudogene	22	22087924	22088085
ENSG00000214513	1.90236	-4.55331	7.41e-12	5.98e-11	ENSG00000214513	ENST00000398468	NOTO	protein_coding	2	73202258	73212513
ENSG00000138769	1.90169	-1.48186	1.94e-28	4.69e-27	ENSG00000138769	ENST00000506234	CDKL2	protein_coding	4	75598119	75630486
ENSG00000169291	1.90125	1.24422	9.5e-48	5.26e-46	ENSG00000169291	ENST00000304760	SHE	protein_coding	1	154479481	154502113
ENSG00000109471	1.90069	-4.31767	7.97e-16	8.77e-15	ENSG00000109471	ENST00000477645	IL2	protein_coding	4	122451718	122456440
ENSG00000253239	1.90039	-0.771667	3.42e-07	1.69e-06	ENSG00000253239	ENST00000523272	IGLVI-70	IG_V_pseudogene	22	22026076	22026593
ENSG00000226397	1.90031	-4.63334	5.58e-11	4.14e-10	ENSG00000226397	ENST00000434912	C12orf77	lincRNA	12	24995670	24996919
ENSG00000240040	1.90031	-3.24653	8.17e-16	8.98e-15	ENSG00000240040	ENST00000624935	AC096579.15	processed_transcript	2	88811186	88861563
ENSG00000129596	1.90021	-1.29044	2.73e-18	3.54e-17	ENSG00000129596	ENST00000504613	CDO1	protein_coding	5	115813189	115816657
ENSG00000243244	1.90011	1.92281	1.17e-32	3.5e-31	ENSG00000243244	ENST00000444932	STON1	protein_coding	2	48582296	48595854
ENSG00000148948	1.9001	-1.71467	4e-15	4.18e-14	ENSG00000148948	ENST00000534577	LRRC4C	protein_coding	11	40648224	41459636
ENSG00000272729	1.89938	-3.57688	3.38e-18	4.36e-17	ENSG00000272729	ENST00000608941	RP11-387A1.5	antisense	2	176164164	176165716
ENSG00000250831	1.89875	-4.72273	1.34e-16	1.56e-15	ENSG00000250831	ENST00000514662	CTD-2232E5.2	lincRNA	5	89466537	89470039
ENSG00000127990	1.89839	2.20274	3.77e-42	1.72e-40	ENSG00000127990	ENST00000425444	SGCE	protein_coding	7	94623328	94656173
ENSG00000163683	1.89826	5.57806	6.25e-78	9.15e-76	ENSG00000163683	ENST00000505729	SMIM14	protein_coding	4	39556427	39638902
ENSG00000144331	1.89762	-1.48742	1.14e-13	1.07e-12	ENSG00000144331	ENST00000438871	ZNF385B	protein_coding	2	179769662	179796319
ENSG00000105851	1.89477	1.20761	7.87e-32	2.26e-30	ENSG00000105851	ENST00000466738	PIK3CG	protein_coding	7	106882164	106882936
ENSG00000171101	1.89447	-1.84931	1.18e-25	2.45e-24	ENSG00000171101	ENST00000614626	SIGLEC17P	transcribed_unprocessed_pseudogene	19	51167398	51173429
ENSG00000126759	1.89397	0.518402	2.96e-43	1.4e-41	ENSG00000126759	ENST00000480317	CFP	protein_coding	X	47628122	47629952
ENSG00000157404	1.89364	2.58935	3.44e-29	8.65e-28	ENSG00000157404	ENST00000512959	KIT	protein_coding	4	54729292	54733401
ENSG00000211964	1.89363	2.21665	1.04e-13	9.81e-13	ENSG00000211964	ENST00000390624	IGHV3-48	IG_V_gene	14	106537810	106538344
ENSG00000259120	1.89343	1.12128	5.53e-51	3.36e-49	ENSG00000259120	ENST00000579469	SMIM6	protein_coding	17	75646437	75647977
ENSG00000182636	1.89334	2.70912	3.5e-45	1.78e-43	ENSG00000182636	ENST00000331837	NDN	protein_coding	15	23685400	23687330
[truncated: 25,676 more rows]
